# Supplementary material for: Small molecule targeting r(UGGAA)n disrupts RNA foci and alleviates disease phenotype in Drosophila model
Source: Nat Commun. 2021 Jan 11;12:236. doi: 10.1038/s41467-020-20487-4 (PMC7801683; doi:10.1038/s41467-020-20487-4)
Supplement: Supplementary file 4 — Source Data [file 41467_2020_20487_MOESM4_ESM.xlsx]

## Sheet: Figure 1c
	Time (sec)	LC-5	LC-8	LC-9	LC-11	LC-12
	-52.66	0.64871	1.9759	2.2362	1.0166	6.2266
	-52.56	0.60497	1.9076	2.367	1.0713	6.2364
	-52.46	0.6241	1.9232	2.1916	1.0975	6.3028
	-52.36	0.66043	1.8521	2.0654	1.0783	6.295
	-52.26	0.6702	1.8041	1.9959	1.0557	6.2716
	-52.16	0.65262	1.806	2.035	1.0459	6.247
	-52.06	0.68387	1.8091	2.0389	1.0518	6.2571
	-51.96	0.67996	1.8009	2.0076	1.0752	6.2169
	-51.86	0.6702	1.8033	1.9588	1.0869	6.213
	-51.76	0.66043	1.7826	1.9393	1.0733	6.1719
	-51.66	0.65848	1.7814	1.91	1.0616	6.1532
	-51.56	0.65848	1.7689	1.8885	1.0498	6.1477
	-51.46	0.65457	1.7689	1.8924	1.0654	6.127
	-51.36	0.65457	1.7474	1.8865	1.0654	6.0927
	-51.26	0.65653	1.7513	1.8885	1.0635	6.0919
	-51.16	0.65066	1.7552	1.8846	1.0557	6.0821
	-51.06	0.66434	1.7611	1.869	1.0545	6.0645
	-50.96	0.65457	1.767	1.8631	1.0721	6.0391
	-50.86	0.6409	1.7611	1.8553	1.0889	6.043
	-50.76	0.62918	1.7572	1.8533	1.0869	6.0138
	-50.66	0.61941	1.7357	1.8592	1.0889	5.9884
	-50.56	0.61551	1.7396	1.8416	1.0791	5.9571
	-50.46	0.60184	1.7357	1.8338	1.0791	5.9415
	-50.36	0.58543	1.7318	1.8182	1.0791	5.9278
	-50.26	0.58231	1.7162	1.8182	1.0791	5.9083
	-50.16	0.57449	1.7337	1.8084	1.0576	5.8985
	-50.06	0.57254	1.7181	1.794	1.0576	5.877
	-49.96	0.57449	1.7181	1.7772	1.042	5.8614
	-49.86	0.57254	1.7025	1.7721	1.0381	5.8477
	-49.76	0.5784	1.6966	1.7694	1.0381	5.836
	-49.66	0.5784	1.6966	1.7596	1.042	5.8048
	-49.56	0.5784	1.683	1.7576	1.042	5.7833
	-49.46	0.5784	1.6712	1.7479	1.0479	5.7598
	-49.36	0.5784	1.6771	1.7381	1.0283	5.7384
	-49.26	0.57332	1.6712	1.742	1.0283	5.7188
	-49.16	0.57645	1.6771	1.7381	1.0283	5.6993
	-49.06	0.57059	1.6576	1.7283	1.0283	5.6934
	-48.96	0.56668	1.6576	1.7244	1.0186	5.6798
	-48.86	0.56082	1.6517	1.7088	1.0225	5.6583
	-48.76	0.56082	1.6576	1.7049	1.0186	5.6348
	-48.66	0.56473	1.6361	1.6893	1.0186	5.6094
	-48.56	0.56668	1.6525	1.6834	1.0186	5.5938
	-48.46	0.56082	1.6361	1.6717	1.0069	5.5782
	-48.36	0.56082	1.6361	1.6815	1.0108	5.5587
	-48.26	0.55691	1.6263	1.6737	1.0166	5.5391
	-48.16	0.55496	1.6263	1.6561	0.99709	5.5255
	-48.06	0.55614	1.6205	1.6502	0.99709	5.4884
	-47.96	0.5491	1.6119	1.6561	0.98733	5.4786
	-47.86	0.53738	1.6009	1.6463	0.99709	5.4591
	-47.76	0.52762	1.6029	1.6463	0.98733	5.4387
	-47.66	0.52762	1.6048	1.6365	0.99123	5.4063
	-47.56	0.53738	1.6009	1.6326	0.99709	5.3966
	-47.46	0.53153	1.5755	1.6217	0.99709	5.377
	-47.36	0.53348	1.5795	1.619	0.99709	5.3575
	-47.26	0.5452	1.5853	1.6045	0.98733	5.338
	-47.16	0.53934	1.5755	1.6022	0.98342	5.3204
	-47.06	0.51785	1.5755	1.6033	0.96311	5.3028
	-46.96	0.51395	1.5619	1.6045	0.94631	5.2774
	-46.86	0.50809	1.556	1.5877	0.95217	5.2579
	-46.76	0.50809	1.5521	1.5877	0.93655	5.2364
	-46.66	0.50223	1.5384	1.576	0.93655	5.2169
	-46.56	0.50809	1.5443	1.576	0.93655	5.1973
	-46.46	0.50809	1.5345	1.5701	0.93655	5.1778
	-46.36	0.49832	1.5248	1.5662	0.92951	5.168
	-46.26	0.50809	1.5248	1.5565	0.92678	5.1427
	-46.16	0.50809	1.517	1.5565	0.93655	5.1309
	-46.06	0.50809	1.4994	1.5604	0.9385	5.1173
	-45.96	0.49832	1.5052	1.5526	0.91311	5.1036
	-45.86	0.49441	1.4994	1.5369	0.90725	5.088
	-45.76	0.50223	1.5189	1.5369	0.89748	5.0763
	-45.66	0.51199	1.515	1.5311	0.89748	5.0567
	-45.56	0.52566	1.5158	1.5408	0.89748	5.043
	-45.46	0.54129	1.4974	1.5428	0.89748	5.0216
	-45.36	0.54715	1.4927	1.5408	0.89748	4.9981
	-45.26	0.54715	1.4806	1.5467	0.89358	4.9727
	-45.16	0.54324	1.4877	1.5467	0.89162	4.9571
	-45.06	0.53738	1.4818	1.5318	0.88381	4.9434
	-44.96	0.53738	1.4818	1.5389	0.876	4.918
	-44.86	0.52371	1.4837	1.535	0.88772	4.9083
	-44.76	0.52762	1.4759	1.5096	0.87405	4.9032
	-44.66	0.52762	1.4701	1.5096	0.86233	4.8888
	-44.56	0.52371	1.4427	1.5096	0.86819	4.879
	-44.46	0.51317	1.4232	1.5096	0.88186	4.8653
	-44.36	0.50105	1.4095	1.494	0.87795	4.8497
	-44.26	0.51785	1.4076	1.4959	0.88577	4.8399
	-44.16	0.51668	1.3959	1.4901	0.91116	4.8352
	-44.06	0.52489	1.3783	1.4901	0.91116	4.8192
	-43.96	0.51785	1.3568	1.494	0.90334	4.7981
	-43.86	0.51668	1.3521	1.4991	0.90217	4.7872
	-43.76	0.53465	1.3431	1.4908	0.90725	4.7716
	-43.66	0.53543	1.3595	1.5104	0.92873	4.7782
	-43.56	0.5452	1.3521	1.5135	0.93655	4.7696
	-43.46	0.56551	1.3314	1.535	0.94241	4.7591
	-43.36	0.58308	1.3353	1.574	0.95217	4.7391
	-43.26	0.60496	1.3373	1.5994	0.95412	4.72
	-43.16	0.6241	1.3509	1.6158	0.94827	4.6895
	-43.06	0.6702	1.3334	1.653	0.95295	4.6536
	-42.96	0.74402	1.3334	1.7213	1.0233	4.6153
	-42.86	0.80223	1.3634	1.7947	1.1162	4.6016
	-42.76	0.76277	1.315	1.6803	1.0889	4.5782
	-42.66	0.63386	1.2923	1.4084	1.0002	4.5509
	-42.56	0.4362	1.2845	1.2209	0.95724	4.5419
	-42.46	0.33426	1.2951	1.053	0.90647	4.5946
	-42.36	0.32332	1.3111	0.9217	0.8303	4.5864
	-42.26	0.35574	1.3126	0.95568	0.77834	4.4884
	-42.16	0.34012	1.308	1.0155	0.78225	4.4591
	-42.06	0.34793	1.2994	1.0885	0.80061	4.4278
	-41.96	0.36746	1.297	1.1256	0.78733	4.4298
	-41.86	0.37137	1.2943	1.1881	0.74124	4.4317
	-41.76	0.34207	1.2904	1.2389	0.75178	4.4364
	-41.66	0.33035	1.2962	1.2576	0.77639	4.4329
	-41.56	0.32645	1.3002	1.2655	0.77639	4.4188
	-41.46	0.31863	1.306	1.2811	0.76662	4.3946
	-41.36	0.33816	1.2865	1.2811	0.76585	4.3888
	-41.26	0.35379	1.2806	1.2908	0.75881	4.3684
	-41.16	0.35379	1.2865	1.2908	0.76077	4.3575
	-41.06	0.35574	1.2865	1.3014	0.75373	4.338
	-40.96	0.35847	1.2728	1.3026	0.77053	4.3282
	-40.86	0.37527	1.2474	1.2889	0.7842	4.3263
	-40.76	0.37527	1.2474	1.2889	0.79983	4.3126
	-40.66	0.38699	1.2521	1.283	0.80178	4.2872
	-40.56	0.36551	1.2494	1.283	0.78616	4.2677
	-40.46	0.37137	1.2349	1.2823	0.77248	4.252
	-40.36	0.37332	1.2162	1.2947	0.76662	4.2364
	-40.26	0.38895	1.2201	1.3053	0.76662	4.2216
	-40.16	0.37332	1.2337	1.3123	0.77131	4.2188
	-40.06	0.38309	1.2443	1.319	0.75881	4.1993
	-39.96	0.38309	1.2564	1.3182	0.76272	4.1673
	-39.86	0.39363	1.2337	1.3076	0.75881	4.1427
	-39.76	0.39012	1.2201	1.2928	0.75295	4.1212
	-39.66	0.38895	1.2045	1.2869	0.74436	4.1212
	-39.56	0.37527	1.1947	1.2811	0.74201	4.1173
	-39.46	0.37332	1.2005	1.2908	0.73733	4.1094
	-39.36	0.37996	1.2064	1.2908	0.73733	4.0958
	-39.26	0.37137	1.2064	1.283	0.74123	4.0868
	-39.16	0.37645	1.1994	1.2772	0.751	4.0821
	-39.06	0.36356	1.2103	1.2733	0.75686	4.0587
	-38.96	0.35965	1.2162	1.2576	0.75686	4.0575
	-38.86	0.35379	1.2201	1.2518	0.75686	4.0442
	-38.76	0.36356	1.2162	1.2526	0.75295	4.0079
	-38.66	0.36356	1.2209	1.2635	0.74709	3.9884
	-38.56	0.37332	1.2279	1.2596	0.74123	3.9688
	-38.46	0.36941	1.2174	1.2498	0.74123	3.9376
	-38.36	0.37332	1.2064	1.2537	0.751	3.9083
	-38.26	0.37918	1.2064	1.2362	0.75686	3.8946
	-38.16	0.36043	1.1947	1.2401	0.75686	3.8595
	-38.06	0.36746	1.1849	1.2322	0.74709	3.8419
	-37.96	0.36746	1.1908	1.2264	0.75491	3.8165
	-37.86	0.36668	1.1654	1.2205	0.76662	3.797
	-37.76	0.35574	1.1654	1.2264	0.76662	3.7676
	-37.66	0.35184	1.1615	1.2166	0.75295	3.7676
	-37.56	0.34988	1.1556	1.2108	0.74709	3.7501
	-37.46	0.36356	1.142	1.2166	0.73342	3.7501
	-37.36	0.3577	1.1263	1.2069	0.74123	3.7364
	-37.26	0.34598	1.1166	1.1971	0.72366	3.7032
	-37.16	0.35379	1.1302	1.1971	0.7178	3.6798
	-37.06	0.3577	1.1263	1.1932	0.72248	3.6661
	-36.96	0.33231	1.1224	1.1776	0.72483	3.6602
	-36.86	0.32645	1.1107	1.1776	0.7178	3.6505
	-36.76	0.32254	1.1029	1.1815	0.70803	3.6407
	-36.66	0.32136	1.1009	1.1873	0.70803	3.6251
	-36.56	0.32372	1.0931	1.1639	0.69827	3.6153
	-36.46	0.31277	1.0912	1.158	0.69827	3.5919
	-36.36	0.3116	1.0931	1.1444	0.69827	3.5801
	-36.26	0.31863	1.0814	1.1248	0.69827	3.5665
	-36.16	0.31395	1.0775	1.1112	0.69827	3.5352
	-36.06	0.3116	1.0638	1.117	0.69045	3.5255
	-35.96	0.31863	1.0619	1.1178	0.69241	3.5059
	-35.86	0.31863	1.0552	1.1045	0.67678	3.4864
	-35.76	0.31395	1.0541	1.0975	0.67287	3.4708
	-35.66	0.31863	1.0599	1.0975	0.66702	3.4551
	-35.56	0.31863	1.0443	1.0975	0.65334	3.4259
	-35.46	0.30301	1.0443	1.0877	0.63772	3.4161
	-35.36	0.29715	1.0345	1.0838	0.63772	3.3868
	-35.26	0.30496	1.0345	1.0682	0.64162	3.368
	-35.16	0.30301	1.0295	1.0604	0.64748	3.3497
	-35.06	0.31473	1.0326	1.035	0.63772	3.3419
	-34.96	0.2991	1.0267	1.0272	0.63772	3.3184
	-34.86	0.2991	1.0267	1.0127	0.63772	3.2931
	-34.76	0.31277	1.0189	1.0194	0.64358	3.2911
	-34.66	0.30887	1.0033	1.0115	0.63772	3.2735
	-34.56	0.29324	0.98766	1.0096	0.62327	3.252
	-34.46	0.30887	0.98375	1.0057	0.62209	3.2434
	-34.36	0.30106	0.97789	0.99201	0.61623	3.2286
	-34.26	0.30691	0.97711	0.96662	0.60647	3.2013
	-34.16	0.30691	0.97203	0.95881	0.60647	3.1856
	-34.06	0.30301	0.95445	0.94709	0.60256	3.1661
	-33.96	0.30887	0.95445	0.94709	0.5928	3.1466
	-33.86	0.29715	0.95836	0.951	0.5928	3.1251
	-33.76	0.30887	0.96031	0.94709	0.59162	3.1251
	-33.66	0.2991	0.94078	0.94318	0.59397	3.1153
	-33.56	0.2991	0.93492	0.93342	0.59162	3.0919
	-33.46	0.2991	0.91734	0.92756	0.59788	3.0665
	-33.36	0.2952	0.90953	0.91389	0.58694	3.0567
	-33.26	0.2991	0.91148	0.90217	0.58303	3.0516
	-33.16	0.2952	0.90172	0.90412	0.56155	3.0489
	-33.06	0.29324	0.89586	0.88381	0.55569	3.0313
	-32.96	0.2991	0.89977	0.86701	0.54592	3.0138
	-32.86	0.2991	0.90953	0.85334	0.54592	2.9981
	-32.76	0.30496	0.90562	0.84748	0.54983	2.9923
	-32.66	0.2991	0.90485	0.83576	0.54202	2.9884
	-32.56	0.29442	0.90367	0.83186	0.52248	2.9649
	-32.46	0.29207	0.89977	0.81701	0.51662	2.963
	-32.36	0.2991	0.89391	0.81818	0.53225	2.961
	-32.26	0.2991	0.87515	0.81818	0.50295	2.9434
	-32.16	0.30887	0.89	0.82209	0.49709	2.9278
	-32.06	0.31277	0.89977	0.81428	0.49709	2.9122
	-31.96	0.32254	0.89586	0.79865	0.49709	2.9083
	-31.86	0.3284	0.89586	0.79865	0.49319	2.8888
	-31.76	0.3284	0.88609	0.79865	0.48733	2.8809
	-31.66	0.31863	0.88609	0.80256	0.47366	2.8809
	-31.56	0.32254	0.88609	0.79475	0.4678	2.8809
	-31.46	0.3284	0.88609	0.78498	0.45803	2.8673
	-31.36	0.31863	0.87633	0.76545	0.45725	2.8614
	-31.26	0.32332	0.87047	0.75959	0.45608	2.8341
	-31.16	0.33035	0.87633	0.7635	0.45217	2.8067
	-31.06	0.33035	0.87633	0.75959	0.44514	2.7833
	-30.96	0.32059	0.87633	0.7635	0.45335	2.752
	-30.86	0.32449	0.87242	0.75959	0.43655	2.7266
	-30.76	0.33035	0.8568	0.75959	0.43655	2.7071
	-30.66	0.32645	0.85289	0.75491	0.44045	2.7013
	-30.56	0.32059	0.84703	0.73811	0.42678	2.6837
	-30.46	0.32059	0.85094	0.74201	0.42287	2.6583
	-30.36	0.32449	0.8568	0.74201	0.41701	2.6544
	-30.26	0.32059	0.85289	0.74787	0.41311	2.6454
	-30.16	0.32059	0.85094	0.74397	0.40725	2.629
	-30.06	0.31082	0.8607	0.74201	0.40725	2.6095
	-29.96	0.31082	0.86656	0.72248	0.41116	2.588
	-29.86	0.31473	0.86656	0.71662	0.40725	2.5723
	-29.76	0.32059	0.85484	0.701	0.40725	2.5606
	-29.66	0.32059	0.84508	0.70686	0.41116	2.5587
	-29.56	0.32059	0.84508	0.70686	0.43069	2.5431
	-29.46	0.30887	0.84	0.71076	0.43655	2.5372
	-29.36	0.30887	0.84703	0.70295	0.41506	2.5223
	-29.26	0.30887	0.84703	0.701	0.41506	2.5098
	-29.16	0.30301	0.84117	0.70686	0.41116	2.5001
	-29.06	0.30887	0.84703	0.70373	0.39553	2.4786
	-28.96	0.30887	0.83727	0.71662	0.39553	2.4727
	-28.86	0.30887	0.83727	0.71662	0.39944	2.463
	-28.76	0.30887	0.8275	0.71272	0.4053	2.4591
	-28.66	0.2991	0.83141	0.70686	0.4092	2.4493
	-28.56	0.2991	0.8275	0.69123	0.4053	2.4434
	-28.46	0.2991	0.82359	0.69709	0.4092	2.4337
	-28.36	0.2991	0.81187	0.701	0.4053	2.4181
	-28.26	0.2991	0.81578	0.70686	0.4053	2.4024
	-28.16	0.28934	0.81383	0.69318	0.40998	2.3926
	-28.06	0.29324	0.81187	0.68733	0.41701	2.3888
	-27.96	0.2991	0.81773	0.68537	0.41701	2.3692
	-27.86	0.30301	0.81578	0.69318	0.39748	2.3575
	-27.76	0.30301	0.80602	0.68147	0.39748	2.3516
	-27.66	0.30887	0.79157	0.67756	0.39358	2.338
	-27.56	0.30887	0.78922	0.68147	0.38772	2.3243
	-27.46	0.2991	0.78648	0.67756	0.39748	2.3067
	-27.36	0.31277	0.78648	0.67756	0.40139	2.297
	-27.26	0.30887	0.77672	0.68537	0.40334	2.2852
	-27.16	0.30887	0.76695	0.69318	0.4053	2.2755
	-27.06	0.2991	0.76695	0.66779	0.40334	2.2559
	-26.96	0.2952	0.76695	0.66779	0.39748	2.2501
	-26.86	0.29324	0.75719	0.6717	0.39748	2.2325
	-26.76	0.29402	0.74742	0.67756	0.39748	2.2071
	-26.66	0.30106	0.74742	0.66779	0.40139	2.1973
	-26.56	0.31082	0.74156	0.65803	0.39358	2.172
	-26.46	0.28934	0.74742	0.66271	0.39162	2.1505
	-26.36	0.30106	0.73375	0.66975	0.39748	2.1426
	-26.26	0.2991	0.7318	0.65998	0.38772	2.1212
	-26.16	0.28543	0.72398	0.65412	0.38772	2.1173
	-26.06	0.29324	0.71812	0.65998	0.39162	2.1016
	-25.96	0.27957	0.70836	0.65217	0.39748	2.0958
	-25.86	0.27957	0.71227	0.65803	0.39358	2.0907
	-25.76	0.27879	0.71812	0.65803	0.38772	2.0645
	-25.66	0.26785	0.70445	0.64826	0.37405	2.0489
	-25.56	0.27371	0.7025	0.64826	0.38186	2.0333
	-25.46	0.26395	0.69273	0.65217	0.37405	2.0391
	-25.36	0.25809	0.67906	0.6424	0.36819	2.0216
	-25.26	0.25418	0.68102	0.62678	0.3635	2.0176
	-25.16	0.24832	0.67516	0.62678	0.35647	2.004
	-25.06	0.24832	0.67906	0.61701	0.35647	1.9884
	-24.96	0.23856	0.68102	0.60334	0.35256	1.9727
	-24.86	0.23465	0.65562	0.59162	0.3428	1.9485
	-24.76	0.22879	0.65485	0.59748	0.33694	1.9376
	-24.66	0.22801	0.64391	0.59162	0.35139	1.9298
	-24.56	0.21707	0.63414	0.59358	0.36428	1.9161
	-24.46	0.21317	0.63023	0.58381	0.35842	1.8966
	-24.36	0.20731	0.62906	0.57795	0.35451	1.877
	-24.26	0.20731	0.62242	0.57795	0.35256	1.8614
	-24.16	0.20808	0.61656	0.58186	0.36428	1.8536
	-24.06	0.20535	0.6068	0.5635	0.35842	1.8309
	-23.96	0.2034	0.60289	0.56623	0.35842	1.8321
	-23.86	0.20926	0.58336	0.55256	0.35451	1.8243
	-23.76	0.21629	0.56773	0.55061	0.35374	1.8048
	-23.66	0.20535	0.56305	0.55647	0.34084	1.7833
	-23.56	0.19363	0.55992	0.5467	0.35256	1.7677
	-23.46	0.19949	0.55602	0.54279	0.3428	1.7579
	-23.36	0.19949	0.55211	0.54162	0.3467	1.7462
	-23.26	0.19559	0.53062	0.53498	0.33303	1.7266
	-23.16	0.19559	0.52477	0.52522	0.32326	1.7169
	-23.06	0.1741	0.515	0.50959	0.32717	1.6973
	-22.96	0.17801	0.51382	0.49983	0.3135	1.6876
	-22.86	0.16434	0.51305	0.48615	0.30373	1.6673
	-22.76	0.16824	0.50133	0.47639	0.2842	1.6571
	-22.66	0.14871	0.50641	0.46975	0.27366	1.6446
	-22.56	0.15457	0.50523	0.46467	0.2803	1.6192
	-22.46	0.13504	0.49547	0.45881	0.28225	1.6075
	-22.36	0.13895	0.4857	0.46271	0.27639	1.5919
	-22.26	0.13895	0.47594	0.44904	0.27639	1.5743
	-22.16	0.13504	0.47671	0.45295	0.28616	1.5528
	-22.06	0.14285	0.45055	0.45881	0.27639	1.5352
	-21.96	0.14871	0.44782	0.44318	0.27248	1.5188
	-21.86	0.15848	0.43492	0.43029	0.26662	1.5059
	-21.76	0.14403	0.43883	0.43342	0.2674	1.4806
	-21.66	0.1409	0.43492	0.43146	0.26858	1.4727
	-21.56	0.15067	0.42906	0.42756	0.25491	1.4669
	-21.46	0.14285	0.43492	0.42756	0.24436	1.4579
	-21.36	0.13777	0.42516	0.42365	0.23733	1.4493
	-21.26	0.14871	0.42593	0.41779	0.23733	1.4278
	-21.16	0.14871	0.41734	0.40334	0.23342	1.4181
	-21.06	0.15652	0.40367	0.39631	0.24123	1.4102
	-20.96	0.15457	0.39195	0.39631	0.24319	1.4063
	-20.86	0.15067	0.39703	0.39631	0.23342	1.3829
	-20.76	0.16043	0.39	0.38654	0.23147	1.3731
	-20.66	0.14989	0.38609	0.38654	0.2217	1.3419
	-20.56	0.15262	0.38609	0.40217	0.23147	1.347
	-20.46	0.14871	0.37437	0.40412	0.23733	1.336
	-20.36	0.1534	0.37515	0.3924	0.22756	1.336
	-20.26	0.1702	0.36656	0.39436	0.22756	1.3302
	-20.16	0.17996	0.3568	0.38928	0.24123	1.3087
	-20.06	0.17215	0.3607	0.38068	0.23733	1.2782
	-19.96	0.17801	0.3607	0.37014	0.23733	1.2833
	-19.86	0.18777	0.3568	0.36896	0.23733	1.2618
	-19.76	0.17801	0.35211	0.37873	0.23733	1.2637
	-19.66	0.18778	0.33531	0.36896	0.22756	1.2384
	-19.56	0.18855	0.33922	0.35529	0.22756	1.2286
	-19.46	0.17528	0.34586	0.34943	0.22366	1.218
	-19.36	0.18192	0.33531	0.34943	0.22248	1.2071
	-19.26	0.17801	0.33922	0.33381	0.22483	1.1864
	-19.16	0.1741	0.33531	0.31428	0.20803	1.1778
	-19.06	0.16824	0.33531	0.31818	0.20803	1.1544
	-18.96	0.16824	0.32555	0.31818	0.20803	1.127
	-18.86	0.15848	0.32164	0.32209	0.19827	1.1173
	-18.76	0.15067	0.30524	0.31428	0.19045	1.1075
	-18.66	0.15067	0.2982	0.30256	0.19631	1.0911
	-18.56	0.13622	0.30484	0.29865	0.19631	1.0899
	-18.46	0.13699	0.30602	0.29357	0.19631	1.0958
	-18.36	0.13504	0.29625	0.29592	0.19436	1.0762
	-18.26	0.13386	0.29625	0.29279	0.18655	1.0673
	-18.16	0.12528	0.29625	0.28889	0.20022	1.0587
	-18.06	0.13309	0.29039	0.28889	0.19241	1.0333
	-17.96	0.12528	0.29234	0.28498	0.19631	1.0177
	-17.86	0.11942	0.28062	0.25568	0.18655	1.0118
	-17.76	0.11551	0.28648	0.24396	0.18733	1.0079
	-17.66	0.099884	0.27281	0.23225	0.17483	0.98836
	-17.56	0.099884	0.27086	0.22366	0.16428	0.99226
	-17.46	0.094025	0.26968	0.21271	0.17092	0.98836
	-17.36	0.10887	0.27203	0.20686	0.17483	0.96804
	-17.26	0.10379	0.26891	0.21154	0.18264	0.95593
	-17.16	0.097931	0.265	0.21858	0.18459	0.93758
	-17.06	0.1077	0.25914	0.21858	0.18069	0.92781
	-16.96	0.11238	0.27477	0.20295	0.17483	0.91804
	-16.86	0.10574	0.27477	0.21858	0.1717	0.89656
	-16.76	0.099884	0.265	0.20217	0.17092	0.8907
	-16.66	0.094025	0.26891	0.20177	0.17873	0.87703
	-16.56	0.099884	0.265	0.20881	0.16897	0.86335
	-16.46	0.095978	0.26578	0.19904	0.17287	0.84187
	-16.36	0.084259	0.27086	0.18733	0.17405	0.83797
	-16.26	0.086212	0.26305	0.19123	0.15334	0.8282
	-16.16	0.094025	0.2525	0.19123	0.14748	0.81844
	-16.06	0.088165	0.24547	0.19709	0.13772	0.7989
	-15.96	0.092072	0.2357	0.19591	0.14748	0.79109
	-15.86	0.097931	0.22984	0.20881	0.14358	0.77351
	-15.76	0.097153	0.2357	0.19904	0.12405	0.76179
	-15.66	0.095978	0.22984	0.20686	0.11819	0.74617
	-15.56	0.10066	0.2318	0.21271	0.1135	0.7325
	-15.46	0.10379	0.22594	0.20881	0.092797	0.71492
	-15.36	0.10184	0.21422	0.2049	0.087715	0.71687
	-15.26	0.097931	0.215	0.19904	0.079125	0.68172
	-15.16	0.097931	0.21226	0.18928	0.083031	0.68054
	-15.06	0.097931	0.20055	0.17951	0.08889	0.6739
	-14.96	0.10379	0.21226	0.15998	0.092796	0.65242
	-14.86	0.092072	0.21031	0.16389	0.098656	0.63875
	-14.76	0.097931	0.21539	0.16975	0.086937	0.62898
	-14.66	0.10184	0.20445	0.15412	0.083031	0.62312
	-14.56	0.1077	0.20445	0.1424	0.077171	0.61336
	-14.46	0.097931	0.20445	0.14826	0.077171	0.60867
	-14.36	0.097931	0.20055	0.1424	0.067406	0.59773
	-14.26	0.092072	0.18883	0.14826	0.077171	0.58015
	-14.16	0.094025	0.19078	0.14826	0.077171	0.57625
	-14.06	0.092071	0.17906	0.13146	0.071312	0.55672
	-13.96	0.084259	0.17516	0.12483	0.077171	0.53914
	-13.86	0.0784	0.17516	0.11896	0.071312	0.53523
	-13.76	0.083084	0.17516	0.1092	0.077171	0.51961
	-13.66	0.080353	0.17516	0.10334	0.073265	0.50594
	-13.56	0.084259	0.15172	0.1092	0.061546	0.4989
	-13.46	0.090118	0.14976	0.1092	0.05764	0.4864
	-13.36	0.086212	0.15562	0.1092	0.0635	0.47078
	-13.26	0.072541	0.14195	0.098656	0.05764	0.46687
	-13.16	0.073715	0.13609	0.097481	0.053734	0.45125
	-13.06	0.070587	0.12711	0.097481	0.051781	0.44734
	-12.96	0.076447	0.13805	0.083809	0.05764	0.42195
	-12.86	0.0784	0.12437	0.081856	0.062325	0.40633
	-12.76	0.078399	0.10875	0.087715	0.069359	0.39656
	-12.66	0.074493	0.10797	0.081856	0.054909	0.36336
	-12.56	0.0784	0.095077	0.075996	0.047874	0.3614
	-12.46	0.068634	0.095077	0.07209	0.038109	0.34773
	-12.36	0.068634	0.095077	0.070137	0.051781	0.3282
	-12.26	0.068634	0.095077	0.075996	0.05764	0.31844
	-12.16	0.064728	0.085312	0.066231	0.051781	0.28719
	-12.06	0.054962	0.081406	0.052559	0.05764	0.27742
	-11.96	0.053009	0.079452	0.050606	0.05764	0.26765
	-11.86	0.045197	0.07164	0.056465	0.05764	0.25789
	-11.76	0.045196	0.065781	0.036934	0.047874	0.22859
	-11.66	0.028793	0.065781	0.036934	0.047874	0.2325
	-11.56	0.027618	0.052109	0.0467	0.042015	0.21687
	-11.46	0.027618	0.050156	0.031074	0.047874	0.21687
	-11.36	0.027618	0.048202	0.033028	0.051781	0.18758
	-11.26	0.027618	0.022812	0.031074	0.043968	0.16414
	-11.16	0.017853	0.030624	0.036934	0.038109	0.15633
	-11.06	0.013946	0.036484	0.027168	0.038109	0.15437
	-10.96	0.0041809	0.026718	0.027168	0.02639	0.14265
	-10.86	0.0041809	0.016952	0.031853	0.02639	0.12117
	-10.76	-0.00090045	0.026718	0.025215	0.027168	0.10945
	-10.66	0.00027466	0.022812	0.019356	0.02639	0.10164
	-10.56	0.006134	0.011093	0.019356	0.034203	0.080154
	-10.46	-0.0055847	0.013046	0.019356	0.032249	0.066482
	-10.36	0.0061338	-0.012344	0.013496	0.032249	0.062576
	-10.26	0.00027466	-0.006485	0.019356	0.034203	0.02742
	-10.16	-0.0036316	-0.026794	0.015449	0.032249	0.017654
	-10.06	-0.021209	-0.033829	0.013496	0.028343	0.0059357
	-9.96	-0.02121	-0.029923	0.0049057	0.024437	-0.0077362
	-9.86	-0.021988	-0.027969	0.0017776	0.022484	-0.018677
	-9.76	-0.027069	-0.045548	-0.0060349	0.014671	-0.021408
	-9.66	-0.038788	-0.045548	-0.011894	0.0088119	-0.031174
	-9.56	-0.032929	-0.051407	-0.011894	-0.0087662	-0.050705
	-9.46	-0.036835	-0.035782	-0.007988	-0.0068133	-0.060471
	-9.36	-0.042694	-0.045548	-0.0021286	-0.006813	-0.070236
	-9.26	-0.0466	-0.043594	-0.0021286	-0.00095367	-0.083908
	-9.16	-0.048554	-0.061173	-0.013847	-0.011497	-0.10149
	-9.06	-0.05246	-0.055313	-0.013847	-0.024391	-0.12571
	-8.96	-0.056366	-0.055313	-0.013847	-0.024391	-0.1425
	-8.86	-0.071991	-0.065079	-0.013847	-0.030251	-0.15617
	-8.76	-0.060272	-0.065079	-0.027519	-0.028297	-0.16789
	-8.66	-0.060272	-0.065079	-0.028694	-0.034157	-0.18547
	-8.56	-0.070037	-0.065079	-0.02166	-0.039238	-0.2011
	-8.46	-0.060272	-0.065079	-0.025566	-0.03611	-0.21086
	-8.36	-0.060272	-0.078751	-0.027519	-0.041969	-0.23625
	-8.26	-0.060272	-0.08461	-0.035332	-0.041969	-0.24211
	-8.16	-0.073944	-0.098282	-0.041191	-0.04197	-0.25383
	-8.06	-0.075897	-0.10414	-0.045876	-0.041969	-0.2636
	-7.96	-0.070038	-0.10024	-0.05291	-0.04197	-0.27727
	-7.86	-0.073944	-0.094376	-0.068535	-0.059547	-0.29289
	-7.76	-0.075897	-0.098282	-0.066582	-0.053688	-0.30852
	-7.66	-0.070038	-0.10024	-0.072441	-0.053688	-0.30656
	-7.56	-0.070038	-0.10805	-0.072441	-0.049782	-0.32219
	-7.46	-0.065353	-0.11391	-0.0783	-0.043923	-0.34563
	-7.36	-0.053238	-0.10922	-0.076347	-0.053688	-0.36711
	-7.26	-0.07199	-0.10219	-0.0783	-0.053688	-0.38078
	-7.16	-0.068085	-0.10219	-0.072441	-0.063454	-0.37688
	-7.06	-0.062226	-0.10609	-0.082207	-0.063454	-0.37883
	-6.96	-0.062225	-0.12172	-0.086113	-0.069313	-0.3886
	-6.86	-0.071991	-0.12172	-0.11346	-0.06736	-0.39641
	-6.76	-0.058319	-0.1264	-0.10174	-0.082985	-0.41789
	-6.66	-0.062225	-0.12953	-0.10564	-0.088844	-0.41594
	-6.56	-0.058319	-0.13344	-0.1115	-0.082985	-0.43742
	-6.46	-0.05246	-0.12953	-0.11736	-0.091972	-0.44133
	-6.36	-0.048554	-0.12367	-0.11541	-0.090797	-0.44641
	-6.26	-0.05246	-0.12367	-0.13104	-0.086891	-0.44914
	-6.16	-0.042694	-0.12367	-0.13026	-0.088844	-0.47336
	-6.06	-0.056366	-0.11977	-0.11932	-0.09275	-0.48039
	-5.96	-0.062225	-0.1393	-0.12322	-0.09275	-0.47453
	-5.86	-0.058319	-0.14906	-0.13885	-0.10329	-0.49992
	-5.76	-0.05246	-0.15102	-0.13885	-0.10447	-0.49406
	-5.66	-0.042694	-0.14516	-0.14353	-0.10447	-0.5136
	-5.56	-0.048553	-0.15102	-0.15057	-0.11423	-0.52922
	-5.46	-0.0466	-0.14516	-0.15057	-0.11423	-0.52922
	-5.36	-0.048554	-0.15102	-0.17205	-0.124	-0.52336
	-5.26	-0.048553	-0.15883	-0.17205	-0.124	-0.53313
	-5.16	-0.042694	-0.16469	-0.17205	-0.12986	-0.55461
	-5.06	-0.036835	-0.16469	-0.18182	-0.124	-0.55969
	-4.96	-0.043869	-0.16469	-0.18572	-0.12986	-0.55852
	-4.86	-0.030976	-0.18422	-0.19158	-0.124	-0.56633
	-4.76	-0.036835	-0.17055	-0.20525	-0.11932	-0.58781
	-4.66	-0.034882	-0.16078	-0.21111	-0.12205	-0.59172
	-4.56	-0.050506	-0.15024	-0.22283	-0.10838	-0.59758
	-4.46	-0.050507	-0.15297	-0.21111	-0.11423	-0.61125
	-4.36	-0.050507	-0.15297	-0.21111	-0.11033	-0.62102
	-4.26	-0.062225	-0.15297	-0.22088	-0.10056	-0.63078
	-4.16	-0.05246	-0.1725	-0.2326	-0.10447	-0.62688
	-4.06	-0.056366	-0.17836	-0.22869	-0.10056	-0.6386
	-3.96	-0.068085	-0.16274	-0.22283	-0.10056	-0.63782
	-3.86	-0.062226	-0.16859	-0.21307	-0.094704	-0.64836
	-3.76	-0.062226	-0.15883	-0.20916	-0.10056	-0.64836
	-3.66	-0.0466	-0.16078	-0.21307	-0.10056	-0.64836
	-3.56	-0.0466	-0.17836	-0.21307	-0.10838	-0.66203
	-3.46	-0.040741	-0.17836	-0.21892	-0.12322	-0.66789
	-3.36	-0.040741	-0.18422	-0.20798	-0.12791	-0.65227
	-3.26	-0.054412	-0.17954	-0.20448	-0.13377	-0.65227
	-3.16	-0.064957	-0.17641	-0.20916	-0.14939	-0.65813
	-3.06	-0.062225	-0.19281	-0.19158	-0.16189	-0.65696
	-2.96	-0.071991	-0.19399	-0.19549	-0.17087	-0.66399
	-2.86	-0.079803	-0.18813	-0.20916	-0.17283	-0.66399
	-2.76	-0.095428	-0.19789	-0.19744	-0.20017	-0.67766
	-2.66	-0.10051	-0.19399	-0.19158	-0.19627	-0.68352
	-2.56	-0.11301	-0.19399	-0.19549	-0.21384	-0.71086
	-2.46	-0.10324	-0.2018	-0.19744	-0.24119	-0.71672
	-2.36	-0.073945	-0.22992	-0.19549	-0.25877	-0.74602
	-2.26	-0.071991	-0.2682	-0.19158	-0.27439	-0.75578
	-2.16	-0.064178	-0.29633	-0.19549	-0.30369	-0.77727
	-2.06	-0.056367	-0.32211	-0.20135	-0.29079	-0.79485
	-1.96	-0.036056	-0.35101	-0.21111	-0.29197	-0.8261
	-1.86	-0.061051	-0.37367	-0.21892	-0.299	-0.85227
	-1.76	-0.060273	-0.38071	-0.23846	-0.27908	-0.87492
	-1.66	-0.073944	-0.36391	-0.25095	-0.27439	-0.87102
	-1.56	-0.048557	-0.3764	-0.23846	-0.27166	-0.88664
	-1.46	-0.040741	-0.40297	-0.24159	-0.26736	-0.94797
	-1.36	-0.046603	-0.39516	-0.26463	-0.22479	-1.007
	-1.26	-0.022388	-0.40492	-0.2533	-0.23533	-1.0663
	-1.16	0.0014496	-0.4057	-0.27947	-0.22361	-1.112
	-1.06	-0.036838	-0.39906	-0.27634	-0.20994	-1.1523
	-0.96	-0.084488	-0.41859	-0.28533	-0.22557	-1.1906
	-0.86	-0.11887	-0.37953	-0.36112	-0.31229	-1.1952
	-0.76	-0.19777	-0.4225	-0.45057	-0.40408	-1.205
	-0.66	-0.27589	-0.47133	-0.47752	-0.47752	-1.1784
	-0.56	-0.2802	-0.48109	-0.53728	-0.47674	-1.2167
	-0.46	-0.26535	-0.51039	-0.55292	-0.4619	-1.2363
	-0.36	-0.23528	-0.52875	-0.5783	-0.46189	-1.2624
	-0.26	-0.20285	-0.55141	-0.51385	-0.53104	-1.2609
	-0.16	-0.14816	-0.60374	-0.4994	-0.6236	-1.2683
	-0.059998	-0.17355	-0.68344	-0.3744	-0.50447	-1.2675
	0.040001	-0.1673	-0.61977	-0.2244	-0.3072	-1.2003
	0.14	-0.43409	-0.77719	-0.42713	-0.53532	-1.164
	0.24	-0.3681	-0.90805	-0.97283	-3.9783	-1.1698
	0.34	-2.422	-3.7377	-2.3619	-6.4408	-1.5339
	0.44	-3.3017	-5.3077	-2.0166	-7.4349	-3.7402
	0.54	-3.2095	-5.5295	-1.299	-5.3611	-4.921
	0.64	-0.22862	-4.2162	0.84084	-3.3482	-4.548
	0.74	2.6179	-3.0116	3.3061	-1.7244	-3.7316
	0.84	5.4276	-2.0229	5.5553	-0.15953	-2.7437
	0.94	7.8769	-1.3717	7.5444	1.019	-2.1601
	1.04	10.672	-0.50297	9.2869	2.2787	-1.7519
	1.14	12.835	0.073196	11.16	3.51	-1.5273
	1.24	15.206	0.75055	13.131	4.6537	-1.2699
	1.34	17.564	1.4033	15.04	5.8147	-0.99367
	1.44	20.117	1.9103	16.478	6.9612	-0.90383
	1.54	22.306	2.5947	17.92	8.1584	-0.77532
	1.64	24.537	3.0634	19.488	9.2283	-0.64016
	1.74	26.777	3.617	20.767	10.322	-0.57297
	1.84	29.007	4.2205	21.943	11.443	-0.51242
	1.94	31.221	4.7861	23.15	12.54	-0.40031
	2.04	33.356	5.2986	24.363	13.52	-0.38469
	2.14	35.565	5.8955	25.368	14.62	-0.32805
	2.24	37.707	6.4224	26.279	15.73	-0.3007
	2.34	39.822	6.988	27.211	16.833	-0.33586
	2.44	41.909	7.5338	28.082	17.966	-0.31633
	2.54	44.018	8.1783	28.859	19.176	-0.30266
	2.64	45.994	8.7857	29.529	20.393	-0.30266
	2.74	48.572	9.3619	30.197	21.611	-0.25774
	2.84	50.467	9.9595	30.855	22.779	-0.21359
	2.94	52.41	10.573	31.521	24.02	-0.23235
	3.04	54.621	11.169	32.137	25.229	-0.2343
	3.14	56.81	11.768	32.633	26.441	-0.22453
	3.24	58.921	12.383	33.096	27.66	-0.23235
	3.34	61.06	13.014	33.551	28.853	-0.25774
	3.44	63.194	13.681	33.992	30.022	-0.2636
	3.54	65.311	14.317	34.437	31.222	-0.27336
	3.64	67.434	14.953	34.818	32.449	-0.27336
	3.74	69.543	15.618	35.148	33.684	-0.27649
	3.84	71.635	16.259	35.543	34.938	-0.28117
	3.94	73.758	16.927	35.863	36.157	-0.26438
	4.04	75.846	17.61	36.194	37.385	-0.27336
	4.14	77.879	18.294	36.497	38.626	-0.26164
	4.24	79.895	18.946	36.756	39.854	-0.27336
	4.34	81.896	19.594	37.029	41.084	-0.27336
	4.44	83.868	20.277	37.314	42.297	-0.2675
	4.54	85.889	20.952	37.58	43.54	-0.28313
	4.64	87.858	21.61	37.859	44.758	-0.27531
	4.74	89.832	22.263	38.09	45.986	-0.28117
	4.84	91.793	22.931	38.308	47.19	-0.29563
	4.94	93.719	23.609	38.529	48.401	-0.29289
	5.04	95.399	24.259	38.754	49.621	-0.30266
	5.14	97.069	24.919	38.974	50.822	-0.29875
	5.24	98.87	25.579	39.199	52.035	-0.30656
	5.34	100.45	26.234	39.396	53.244	-0.31242
	5.44	102.08	26.894	39.558	54.438	-0.32219
	5.54	103.68	27.577	39.746	55.655	-0.32219
	5.64	105.17	28.221	39.912	56.903	-0.3261
	5.74	106.71	28.853	40.086	58.129	-0.32805
	5.84	108.12	29.513	40.301	59.349	-0.33586
	5.94	109.47	30.177	40.431	60.526	-0.32805
	6.04	110.76	30.853	40.562	61.752	-0.33586
	6.14	112.04	31.527	40.683	62.918	-0.33118
	6.24	113.34	32.183	40.82	64.088	-0.34172
	6.34	114.54	32.819	40.972	65.289	-0.33586
	6.44	115.61	33.486	41.108	66.442	-0.35227
	6.54	116.73	34.126	41.219	67.602	-0.36711
	6.64	117.88	34.773	41.346	68.721	-0.3632
	6.74	118.92	35.437	41.461	69.832	-0.3593
	6.84	119.78	36.085	41.579	70.964	-0.33977
	6.94	120.66	36.759	41.719	72.114	-0.34758
	7.04	121.52	37.411	41.865	73.225	-0.34758
	7.14	122.38	38.051	41.978	74.341	-0.34953
	7.24	123.15	38.706	42.119	75.469	-0.35344
	7.34	123.91	39.361	42.234	76.597	-0.35071
	7.44	124.7	40.021	42.357	77.743	-0.35344
	7.54	125.38	40.682	42.484	78.874	-0.35539
	7.64	126.08	41.316	42.619	79.977	-0.36399
	7.74	126.65	41.958	42.742	81.015	-0.37102
	7.84	127.25	42.595	42.867	82.037	-0.38274
	7.94	127.76	43.249	42.983	83.075	-0.37297
	8.04	128.27	43.872	43.096	84.106	-0.37883
	8.14	128.75	44.531	43.186	85.159	-0.37688
	8.24	129.25	45.18	43.299	86.226	-0.3886
	8.34	129.76	45.827	43.431	87.221	-0.38664
	8.44	130.21	46.47	43.558	88.201	-0.3925
	8.54	130.62	47.107	43.658	89.22	-0.40617
	8.64	131.08	47.74	43.789	90.226	-0.40227
	8.74	131.52	48.38	43.894	91.219	-0.41672
	8.84	131.85	49.021	43.974	92.201	-0.42375
	8.94	132.19	49.67	44.084	93.16	-0.43274
	9.04	132.54	50.312	44.188	94.12	-0.43156
	9.14	132.84	50.949	44.275	95.1	-0.42766
	9.24	133.15	51.581	44.385	96.021	-0.4218
	9.34	133.42	52.206	44.478	96.95	-0.43156
	9.44	133.69	52.835	44.537	97.92	-0.43156
	9.54	133.95	53.435	44.597	98.835	-0.43625
	9.64	134.2	54.04	44.697	99.719	-0.45032
	9.74	134.45	54.68	44.744	100.61	-0.44719
	9.84	134.68	55.318	44.818	101.5	-0.45891
	9.94	134.9	55.935	44.898	102.41	-0.45695
	10.04	135.11	56.55	44.974	103.32	-0.47258
	10.14	135.35	57.187	45.053	104.19	-0.47844
	10.24	135.57	57.808	45.126	105.08	-0.47258
	10.34	135.77	58.421	45.194	105.95	-0.47844
	10.44	135.96	59.04	45.271	106.86	-0.47258
	10.54	136.14	59.673	45.357	107.77	-0.47766
	10.64	136.33	60.294	45.437	108.47	-0.47063
	10.74	136.52	60.908	45.498	108.94	-0.47649
	10.84	136.69	61.523	45.562	110.16	-0.47141
	10.94	136.86	62.099	45.627	110.65	-0.47844
	11.04	137.03	62.716	45.703	111.55	-0.46867
	11.14	137.18	63.31	45.762	112.32	-0.47453
	11.24	137.33	63.9	45.838	113.06	-0.4882
	11.34	137.44	64.499	45.908	113.78	-0.49016
	11.44	137.6	65.099	45.983	114.53	-0.49406
	11.54	137.76	65.665	46.041	115.25	-0.49992
	11.64	137.89	66.243	46.125	115.96	-0.49406
	11.74	138.01	66.859	46.189	116.69	-0.49915
	11.84	138.14	67.452	46.269	117.4	-0.4882
	11.94	138.27	68.031	46.327	118.1	-0.47844
	12.04	138.42	68.618	46.4	118.82	-0.48625
	12.14	138.53	69.23	46.437	119.5	-0.4882
	12.24	138.64	69.802	46.515	120.19	-0.49797
	12.34	138.76	70.413	46.57	120.88	-0.50188
	12.44	138.89	70.997	46.656	121.53	-0.49406
	12.54	138.99	71.568	46.721	122.18	-0.49211
	12.64	139.09	72.155	46.793	122.83	-0.49211
	12.74	139.19	72.743	46.846	123.44	-0.4882
	12.84	139.27	73.337	46.901	124.07	-0.48743
	12.94	139.36	73.925	46.969	124.71	-0.48235
	13.04	139.45	74.531	47.035	125.32	-0.48039
	13.14	139.53	75.13	47.113	125.9	-0.48039
	13.24	139.61	75.704	47.181	126.52	-0.47649
	13.34	139.73	76.304	47.242	127.11	-0.49016
	13.44	139.81	76.857	47.301	127.7	-0.48039
	13.54	139.91	77.451	47.377	128.29	-0.4843
	13.64	139.99	78.044	47.402	128.87	-0.48039
	13.74	140.08	78.63	47.457	129.47	-0.49016
	13.84	140.15	79.221	47.508	130.06	-0.47961
	13.94	140.24	79.783	47.577	130.62	-0.47844
	14.04	140.31	80.345	47.639	131.18	-0.48625
	14.14	140.41	80.915	47.705	131.68	-0.4843
	14.24	140.48	81.476	47.75	132.19	-0.48235
	14.34	140.57	82.066	47.805	132.7	-0.49211
	14.44	140.62	82.64	47.863	133.21	-0.4882
	14.54	140.69	83.242	47.93	133.73	-0.49211
	14.64	140.75	83.829	47.959	134.23	-0.49406
	14.74	140.81	84.411	48.029	134.72	-0.47844
	14.84	140.86	84.973	48.068	135.22	-0.45891
	14.94	140.94	85.538	48.139	135.71	-0.46789
	15.04	141	86.111	48.197	136.21	-0.44719
	15.14	141.04	86.645	48.232	136.69	-0.44328
	15.24	141.04	87.208	48.287	137.19	-0.44328
	15.34	141.12	87.75	48.344	137.73	-0.455
	15.44	141.19	88.351	48.377	138.19	-0.43938
	15.54	141.24	88.915	48.442	138.57	-0.50383
	15.64	141.34	89.461	48.367	139.04	-0.50969
	15.74	141.42	90.012	48.238	139.56	-0.42258
	15.84	141.22	90.628	48.561	139.9	-0.50383
	15.94	141.32	90.982	48.894	140.02	-0.42648
	16.04	141.8	91.716	48.718	134.73	-0.58039
	16.14	137.73	87.632	45.611	135.01	-3.3968
	16.24	137.15	92.359	44.642	140.29	-3.8538
	16.34	138.7	93.427	46.269	140.3	-0.5675
	16.44	137.09	93.151	45.192	139.83	-1.1062
	16.54	134.96	93.141	44.065	138.91	-1.5573
	16.64	133.61	93.2	43.267	138.27	-1.5941
	16.74	132.58	93.599	42.74	137.92	-1.5198
	16.84	131.35	93.942	42.014	137.66	-1.546
	16.94	130.25	94.152	41.498	137.43	-1.5019
	17.04	129.52	94.338	40.918	137.07	-1.462
	17.14	128.73	94.556	40.492	136.63	-1.4909
	17.24	127.8	94.724	40.108	136.26	-1.5245
	17.34	126.86	94.851	39.697	135.81	-1.5409
	17.44	126.29	95.003	39.359	135.42	-1.5331
	17.54	125.49	95.1	39.021	135.02	-1.5558
	17.64	124.75	95.192	38.635	134.68	-1.5761
	17.74	123.91	95.268	38.316	134.38	-1.5761
	17.84	123.09	95.332	38.049	134.04	-1.6113
	17.94	122.58	95.414	37.785	133.73	-1.5937
	18.04	122.05	95.455	37.49	133.38	-1.6007
	18.14	121.54	95.483	37.226	133.05	-1.621
	18.24	120.95	95.492	36.99	132.73	-1.6433
	18.34	120.37	95.535	36.765	132.44	-1.662
	18.44	119.79	95.567	36.539	132.14	-1.6913
	18.54	119.21	95.581	36.272	131.84	-1.6952
	18.64	118.63	95.586	36.061	131.56	-1.714
	18.74	118.04	95.585	35.877	131.27	-1.7167
	18.84	117.51	95.558	35.683	130.95	-1.7558
	18.94	117.02	95.567	35.488	130.68	-1.7616
	19.04	116.52	95.576	35.316	130.4	-1.7792
	19.14	116.06	95.574	35.127	130.11	-1.7929
	19.24	115.63	95.554	34.939	129.84	-1.8074
	19.34	115.2	95.538	34.742	129.54	-1.8398
	19.44	114.76	95.543	34.555	129.28	-1.8573
	19.54	114.32	95.54	34.373	129	-1.871
	19.64	113.88	95.509	34.223	128.74	-1.8742
	19.74	113.44	95.497	34.078	128.45	-1.8788
	19.84	113.04	95.49	33.894	128.19	-1.8827
	19.94	112.63	95.47	33.722	127.93	-1.8886
	20.04	112.21	95.466	33.554	127.64	-1.9062
	20.14	111.82	95.452	33.39	127.38	-1.9218
	20.24	111.4	95.431	33.242	127.11	-1.9277
	20.34	110.98	95.415	33.094	126.86	-1.9277
	20.44	110.58	95.378	32.957	126.61	-1.9355
	20.54	110.22	95.361	32.805	126.37	-1.9589
	20.64	109.83	95.331	32.678	126.15	-1.9726
	20.74	109.47	95.32	32.523	125.92	-1.9823
	20.84	109.09	95.306	32.392	125.69	-1.998
	20.94	108.74	95.285	32.279	125.46	-2.0019
	21.04	108.36	95.283	32.148	125.22	-2.0116
	21.14	108.07	95.265	32.014	125.01	-2.0175
	21.24	107.72	95.249	31.879	124.79	-2.0234
	21.34	107.4	95.24	31.76	124.55	-2.0429
	21.44	107.06	95.23	31.648	124.34	-2.0487
	21.54	106.73	95.209	31.533	124.13	-2.0527
	21.64	106.39	95.177	31.403	123.92	-2.0585
	21.74	106.07	95.161	31.271	123.71	-2.0812
	21.84	105.76	95.14	31.164	123.48	-2.0878
	21.94	105.44	95.117	31.027	123.27	-2.0956
	22.04	105.1	95.079	30.908	123.07	-2.1132
	22.14	104.78	95.07	30.787	122.88	-2.1269
	22.24	104.46	95.06	30.678	122.68	-2.1347
	22.34	104.16	95.036	30.607	122.47	-2.1472
	22.44	103.85	95.011	30.478	122.26	-2.1601
	22.54	103.54	94.999	30.379	122.06	-2.1601
	22.64	103.24	94.99	30.267	121.86	-2.1699
	22.74	102.95	94.96	30.178	121.66	-2.1679
	22.84	102.64	94.953	30.103	121.45	-2.1835
	22.94	102.36	94.937	30.008	121.25	-2.1984
	23.04	102.08	94.917	29.918	121.05	-2.2011
	23.14	101.81	94.892	29.849	120.85	-2.2128
	23.24	101.52	94.867	29.76	120.64	-2.2187
	23.34	101.22	94.851	29.699	120.46	-2.2187
	23.44	100.96	94.837	29.609	120.28	-2.2187
	23.54	100.71	94.822	29.564	120.1	-2.2362
	23.64	100.44	94.808	29.482	119.93	-2.248
	23.74	100.18	94.786	29.392	119.74	-2.2382
	23.84	99.934	94.759	29.297	119.57	-2.2519
	23.94	99.68	94.742	29.207	119.4	-2.2792
	24.04	99.401	94.699	29.133	119.24	-2.2773
	24.14	99.146	94.693	29.054	119.07	-2.2999
	24.24	98.893	94.685	28.945	118.89	-2.3027
	24.34	98.635	94.665	28.863	118.71	-2.3222
	24.44	98.392	94.65	28.764	118.53	-2.3319
	24.54	98.159	94.646	28.678	118.35	-2.3417
	24.64	97.905	94.62	28.58	118.17	-2.371
	24.74	97.643	94.603	28.5	118.01	-2.3866
	24.84	97.395	94.591	28.416	117.84	-2.3886
	24.94	97.135	94.568	28.314	117.67	-2.3827
	25.04	96.873	94.552	28.246	117.53	-2.3925
	25.14	96.659	94.536	28.131	117.36	-2.4081
	25.24	96.44	94.507	28.039	117.2	-2.4128
	25.34	96.223	94.488	27.958	117.06	-2.4296
	25.44	95.994	94.456	27.881	116.93	-2.4335
	25.54	95.759	94.435	27.816	116.76	-2.4523
	25.64	95.528	94.425	27.756	116.61	-2.4569
	25.74	95.278	94.396	27.689	116.47	-2.4667
	25.84	95.067	94.386	27.601	116.33	-2.4765
	25.94	94.858	94.367	27.522	116.19	-2.4921
	26.04	94.635	94.345	27.478	116.05	-2.4999
	26.14	94.426	94.335	27.408	115.89	-2.5077
	26.24	94.196	94.316	27.363	115.74	-2.5194
	26.34	93.975	94.286	27.308	115.59	-2.5194
	26.44	93.766	94.277	27.265	115.45	-2.5331
	26.54	93.547	94.257	27.203	115.29	-2.5429
	26.64	93.325	94.245	27.135	115.15	-2.5585
	26.74	93.115	94.224	27.062	115.01	-2.5636
	26.84	92.928	94.204	27.019	114.87	-2.5819
	26.94	92.713	94.186	26.969	114.7	-2.5956
	27.04	92.532	94.187	26.924	114.55	-2.6171
	27.14	92.313	94.158	26.869	114.42	-2.621
	27.24	92.118	94.146	26.818	114.29	-2.6405
	27.34	91.922	94.126	26.747	114.15	-2.6464
	27.44	91.744	94.107	26.685	114.05	-2.6366
	27.54	91.528	94.091	26.635	113.92	-2.6628
	27.64	91.358	94.077	26.56	113.77	-2.664
	27.74	91.172	94.064	26.521	113.64	-2.6699
	27.84	90.955	94.05	26.482	113.52	-2.6835
	27.94	90.748	94.036	26.431	113.36	-2.6894
	28.04	90.53	94.021	26.381	113.22	-2.6874
	28.14	90.369	94.003	26.322	113.09	-2.7148
	28.24	90.194	93.992	26.281	112.96	-2.7296
	28.34	90.01	93.97	26.222	112.83	-2.7324
	28.44	89.84	93.951	26.148	112.71	-2.7421
	28.54	89.64	93.94	26.092	112.54	-2.7616
	28.64	89.459	93.937	26.043	112.4	-2.7734
	28.74	89.276	93.908	25.982	112.27	-2.7831
	28.84	89.09	93.892	25.918	112.13	-2.7929
	28.94	88.944	93.876	25.874	112.01	-2.8027
	29.04	88.776	93.852	25.816	111.89	-2.8124
	29.14	88.588	93.826	25.744	111.77	-2.8222
	29.24	88.418	93.806	25.703	111.65	-2.8417
	29.34	88.272	93.796	25.65	111.54	-2.8476
	29.44	88.112	93.786	25.613	111.4	-2.8417
	29.54	87.934	93.773	25.543	111.27	-2.8476
	29.64	87.754	93.747	25.492	111.15	-2.8515
	29.74	87.545	93.74	25.459	111.03	-2.8515
	29.84	87.379	93.731	25.393	110.89	-2.8612
	29.94	87.223	93.736	25.358	110.77	-2.8781
	30.04	87.059	93.728	25.293	110.65	-2.8718
	30.14	86.903	93.718	25.258	110.56	-2.8984
	30.24	86.752	93.712	25.219	110.44	-2.912
	30.34	86.569	93.71	25.164	110.31	-2.9335
	30.44	86.395	93.695	25.109	110.21	-2.9394
	30.54	86.225	93.693	25.053	110.1	-2.9609
	30.64	86.074	93.699	24.998	109.98	-2.9734
	30.74	85.936	93.681	24.953	109.86	-2.9777
	30.84	85.819	93.669	24.924	109.76	-2.996
	30.94	85.645	93.656	24.869	109.65	-3.0077
	31.04	85.493	93.627	24.838	109.52	-3.0214
	31.14			24.798		-3.032

## Sheet: Figure 1e
		Differential absorbance			absorbance (raw)
	Temperature	UGGAA9	UGGAA9+NCD		UGGAA9	UGGAA9+NCD
	2.1	-4.7684e-10	0		0.838	0.875
	3	0.002	0		0.84	0.875
	4	0.004	0.00099999		0.842	0.876
	5	0.007	0.002		0.845	0.877
	6	0.011	0.002		0.849	0.877
	7	0.018	0.004		0.856	0.879
	8.1	0.025	0.004		0.863	0.879
	9.1	0.033	0.005		0.871	0.88
	10	0.04	0.008		0.878	0.883
	11	0.046	0.009		0.884	0.884
	12	0.052	0.011		0.89	0.886
	13	0.057	0.011		0.895	0.886
	14	0.062	0.012		0.9	0.887
	15.1	0.068	0.014		0.906	0.889
	16	0.074	0.015		0.912	0.89
	17	0.079	0.017		0.917	0.892
	18.1	0.086	0.017		0.924	0.892
	19	0.092	0.018		0.93	0.893
	20	0.096	0.021		0.934	0.896
	21.1	0.103	0.022		0.941	0.897
	22	0.108	0.024		0.946	0.899
	23.1	0.112	0.025		0.95	0.9
	24.1	0.119	0.025		0.957	0.9
	25	0.123	0.028		0.961	0.903
	26	0.129	0.029		0.967	0.904
	27.1	0.133	0.03		0.971	0.905
	28	0.138	0.03		0.976	0.905
	29.1	0.141	0.032		0.979	0.907
	30.1	0.144	0.034		0.982	0.909
	31.1	0.148	0.034		0.986	0.909
	32	0.153	0.037		0.991	0.912
	33.1	0.156	0.038		0.994	0.913
	34	0.158	0.04		0.996	0.915
	35	0.162	0.042		1	0.917
	36	0.165	0.042		1.003	0.917
	37	0.169	0.044		1.007	0.919
	38.1	0.17	0.045		1.008	0.92
	39	0.173	0.048		1.011	0.923
	40	0.177	0.048		1.015	0.923
	41	0.178	0.05		1.016	0.925
	42.1	0.182	0.052		1.02	0.927
	43	0.184	0.053		1.022	0.928
	44	0.185	0.056		1.023	0.931
	45	0.189	0.056		1.027	0.931
	46.1	0.191	0.057		1.029	0.932
	47.1	0.193	0.06		1.031	0.935
	48	0.194	0.06		1.032	0.935
	49.1	0.197	0.061		1.035	0.936
	50	0.199	0.064		1.037	0.939
	51	0.2	0.065		1.038	0.94
	52.1	0.201	0.068		1.039	0.943
	53	0.204	0.071		1.042	0.946
	54.1	0.205	0.071		1.043	0.946
	55	0.206	0.075		1.044	0.95
	56	0.207	0.078		1.045	0.953
	57	0.209	0.082		1.047	0.957
	58	0.211	0.083		1.049	0.958
	59.1	0.213	0.087		1.051	0.962
	60.1	0.213	0.089		1.051	0.964
	61.1	0.215	0.094		1.053	0.969
	62.1	0.217	0.098		1.055	0.973
	63.1	0.217	0.102		1.055	0.977
	64	0.219	0.108		1.057	0.983
	65	0.219	0.113		1.057	0.988
	66.1	0.222	0.121		1.06	0.996
	67	0.222	0.127		1.06	1.002
	68	0.224	0.137		1.062	1.012
	69	0.225	0.147		1.063	1.022
	70	0.227	0.156		1.065	1.031
	71.1	0.227	0.167		1.065	1.042
	72	0.228	0.179		1.066	1.054
	73	0.229	0.193		1.067	1.068
	74.1	0.23	0.209		1.068	1.084
	75.1	0.232	0.222		1.07	1.097
	76	0.234	0.239		1.072	1.114
	77	0.235	0.253		1.073	1.128
	78	0.236	0.267		1.074	1.142
	79	0.238	0.28		1.076	1.155
	80.1	0.238	0.29		1.076	1.165
	81.1	0.239	0.298		1.077	1.173
	82	0.24	0.303		1.078	1.178
	83	0.243	0.307		1.081	1.182
	84.1	0.24	0.31		1.078	1.185
	85.1	0.24	0.312		1.078	1.187
	86	0.242	0.314		1.08	1.189
	87	0.242	0.315		1.08	1.19
	88.1	0.243	0.315		1.081	1.19
	89	0.244	0.316		1.082	1.191
	90	0.245	0.317		1.083	1.192
	91.1	0.247	0.319		1.085	1.194
	92	0.248	0.321		1.086	1.196
	93	0.249	0.32		1.087	1.195
	94.1	0.249	0.324		1.087	1.199
	95	0.249	0.323		1.087	1.198
	96	0.249	0.326		1.087	1.201
	97	0.251	0.326		1.089	1.201
	98	0.252	0.326		1.09	1.201
	99.1	0.252	0.328		1.09	1.203

## Sheet: Figure 1f
	Wavelength (nm)	UGGAA9	UGGAA9+NCD
	400	0.13704	0.2131
	399.5	0.12592	0.21572
	399	0.13528	0.19832
	398.5	0.13025	0.18742
	398	0.13189	0.18949
	397.5	0.121	0.18543
	397	0.13708	0.18985
	396.5	0.1177	0.1927
	396	0.12515	0.20407
	395.5	0.13719	0.18695
	395	0.14652	0.19335
	394.5	0.14815	0.19528
	394	0.1425	0.18494
	393.5	0.16069	0.17448
	393	0.15817	0.14974
	392.5	0.15439	0.15418
	392	0.15422	0.15828
	391.5	0.15024	0.16726
	391	0.13709	0.13118
	390.5	0.13655	0.11921
	390	0.126	0.12494
	389.5	0.13787	0.11867
	389	0.14447	0.14296
	388.5	0.13932	0.16417
	388	0.14744	0.17516
	387.5	0.1591	0.16699
	387	0.15056	0.1509
	386.5	0.11979	0.15123
	386	0.11458	0.14741
	385.5	0.13346	0.17102
	385	0.1366	0.17789
	384.5	0.15199	0.19027
	384	0.16608	0.20907
	383.5	0.17448	0.22125
	383	0.19987	0.24368
	382.5	0.18814	0.2462
	382	0.19379	0.23577
	381.5	0.19824	0.24058
	381	0.17553	0.21487
	380.5	0.16968	0.22152
	380	0.1795	0.24028
	379.5	0.18752	0.24567
	379	0.1915	0.2609
	378.5	0.18107	0.25267
	378	0.18945	0.25671
	377.5	0.17875	0.26985
	377	0.19022	0.27388
	376.5	0.1785	0.2589
	376	0.17143	0.24072
	375.5	0.17276	0.2357
	375	0.14961	0.22207
	374.5	0.1486	0.21783
	374	0.15811	0.2384
	373.5	0.15723	0.24153
	373	0.17312	0.24184
	372.5	0.20099	0.23454
	372	0.20827	0.20439
	371.5	0.22566	0.19347
	371	0.21961	0.16984
	370.5	0.21904	0.15735
	370	0.19496	0.13394
	369.5	0.19608	0.12937
	369	0.19231	0.12968
	368.5	0.19625	0.12679
	368	0.19864	0.1284
	367.5	0.20392	0.10844
	367	0.19291	0.094346
	366.5	0.17207	0.070797
	366	0.1611	0.060572
	365.5	0.15241	0.044713
	365	0.14335	0.034316
	364.5	0.12055	0.0144
	364	0.10691	0.013571
	363.5	0.11618	0.019199
	363	0.13123	0.015454
	362.5	0.12921	0.0082426
	362	0.12557	-0.0098259
	361.5	0.12731	-0.029293
	361	0.13274	-0.0353
	360.5	0.1432	-0.034996
	360	0.1554	-0.053718
	359.5	0.16397	-0.039381
	359	0.14724	-0.041879
	358.5	0.13788	-0.050022
	358	0.15616	-0.037915
	357.5	0.15277	-0.03678
	357	0.15533	-0.043462
	356.5	0.15616	-0.027557
	356	0.1539	-0.0010703
	355.5	0.14	0.017714
	355	0.14715	0.067336
	354.5	0.14696	0.12674
	354	0.13764	0.16796
	353.5	0.12584	0.23939
	353	0.1319	0.33514
	352.5	0.12692	0.39978
	352	0.11187	0.48796
	351.5	0.12239	0.60016
	351	0.11924	0.68407
	350.5	0.13132	0.76577
	350	0.11388	0.82318
	349.5	0.10546	0.85569
	349	0.12844	0.87772
	348.5	0.13463	0.86982
	348	0.11203	0.79692
	347.5	0.12108	0.70953
	347	0.13291	0.59759
	346.5	0.13085	0.4285
	346	0.13008	0.22059
	345.5	0.13679	-0.0049736
	345	0.16778	-0.24081
	344.5	0.1638	-0.51145
	344	0.16447	-0.76451
	343.5	0.16711	-1.0012
	343	0.17983	-1.2382
	342.5	0.17702	-1.4456
	342	0.16677	-1.6301
	341.5	0.17723	-1.7766
	341	0.16839	-1.8747
	340.5	0.17331	-1.9256
	340	0.17482	-1.964
	339.5	0.18047	-1.9625
	339	0.18282	-1.9054
	338.5	0.19741	-1.832
	338	0.16521	-1.7722
	337.5	0.16977	-1.6962
	337	0.17792	-1.613
	336.5	0.18662	-1.5241
	336	0.19712	-1.4278
	335.5	0.18967	-1.3705
	335	0.18891	-1.2968
	334.5	0.19352	-1.2351
	334	0.20077	-1.1905
	333.5	0.17849	-1.1663
	333	0.16833	-1.1466
	332.5	0.17225	-1.1265
	332	0.16041	-1.114
	331.5	0.14566	-1.0997
	331	0.14684	-1.0516
	330.5	0.1408	-1.0103
	330	0.13313	-0.94869
	329.5	0.10906	-0.90772
	329	0.10663	-0.82361
	328.5	0.11272	-0.74093
	328	0.12246	-0.63817
	327.5	0.11057	-0.54994
	327	0.097601	-0.44785
	326.5	0.12372	-0.29098
	326	0.1342	-0.13763
	325.5	0.12269	-0.025229
	325	0.12291	0.08761
	324.5	0.12992	0.2296
	324	0.13141	0.3332
	323.5	0.10779	0.4166
	323	0.12226	0.51065
	322.5	0.13726	0.60115
	322	0.14355	0.66168
	321.5	0.1296	0.6997
	321	0.12554	0.73075
	320.5	0.14475	0.76433
	320	0.15371	0.76543
	319.5	0.13753	0.74525
	319	0.12525	0.74752
	318.5	0.11669	0.75574
	318	0.099393	0.74709
	317.5	0.11153	0.74406
	317	0.1064	0.73834
	316.5	0.12158	0.74711
	316	0.1059	0.71552
	315.5	0.10834	0.70509
	315	0.091133	0.67864
	314.5	0.088263	0.66981
	314	0.094075	0.6667
	313.5	0.084921	0.6558
	313	0.0774	0.6354
	312.5	0.068965	0.59165
	312	0.056224	0.5403
	311.5	0.068066	0.48696
	311	0.084508	0.43587
	310.5	0.080394	0.36744
	310	0.077969	0.30702
	309.5	0.049749	0.22756
	309	0.038871	0.1322
	308.5	0.060229	0.024506
	308	0.056647	-0.10796
	307.5	0.070776	-0.24778
	307	0.080998	-0.42855
	306.5	0.087313	-0.59933
	306	0.092845	-0.78366
	305.5	0.10565	-0.99696
	305	0.12761	-1.2038
	304.5	0.12546	-1.4671
	304	0.12333	-1.7385
	303.5	0.10745	-2.0297
	303	0.10749	-2.365
	302.5	0.1274	-2.7032
	302	0.12231	-3.0381
	301.5	0.11092	-3.3763
	301	0.10436	-3.7227
	300.5	0.085954	-4.0983
	300	0.070173	-4.478
	299.5	0.064956	-4.8528
	299	0.058621	-5.2171
	298.5	0.038412	-5.5581
	298	0.0072913	-5.9035
	297.5	0.0054918	-6.2073
	297	0.0063658	-6.5121
	296.5	0.012973	-6.7809
	296	0.042864	-7.0243
	295.5	0.056225	-7.2562
	295	0.067022	-7.4579
	294.5	0.09911	-7.6455
	294	0.1588	-7.7932
	293.5	0.21431	-7.9
	293	0.27842	-8.0045
	292.5	0.37488	-8.1081
	292	0.47779	-8.1854
	291.5	0.59842	-8.2457
	291	0.73108	-8.2811
	290.5	0.88606	-8.3006
	290	1.0479	-8.3219
	289.5	1.2341	-8.3317
	289	1.4382	-8.3256
	288.5	1.6747	-8.3236
	288	1.9454	-8.2948
	287.5	2.2254	-8.2442
	287	2.5006	-8.214
	286.5	2.8376	-8.1493
	286	3.1673	-8.067
	285.5	3.5083	-7.9731
	285	3.8767	-7.8663
	284.5	4.2852	-7.7562
	284	4.7055	-7.6384
	283.5	5.1133	-7.5216
	283	5.5461	-7.3656
	282.5	5.9871	-7.1994
	282	6.423	-7.0201
	281.5	6.8663	-6.7854
	281	7.2994	-6.5637
	280.5	7.7758	-6.3307
	280	8.2619	-6.0973
	279.5	8.7183	-5.841
	279	9.1896	-5.5607
	278.5	9.6611	-5.2739
	278	10.125	-4.956
	277.5	10.587	-4.6463
	277	11.082	-4.3067
	276.5	11.577	-3.9011
	276	12.037	-3.532
	275.5	12.485	-3.1267
	275	12.961	-2.7274
	274.5	13.402	-2.3161
	274	13.787	-1.9265
	273.5	14.145	-1.494
	273	14.511	-1.0387
	272.5	14.858	-0.56594
	272	15.231	-0.10118
	271.5	15.545	0.33681
	271	15.813	0.76721
	270.5	16.052	1.2458
	270	16.233	1.6973
	269.5	16.398	2.0694
	269	16.522	2.4886
	268.5	16.616	2.8526
	268	16.632	3.1867
	267.5	16.631	3.5192
	267	16.649	3.827
	266.5	16.534	4.1369
	266	16.378	4.3938
	265.5	16.142	4.6069
	265	15.814	4.811
	264.5	15.47	5.0226
	264	15.06	5.1886
	263.5	14.587	5.3003
	263	14.038	5.3896
	262.5	13.441	5.4912
	262	12.767	5.5204
	261.5	12.064	5.578
	261	11.287	5.6311
	260.5	10.479	5.6459
	260	9.6149	5.6074
	259.5	8.7005	5.575
	259	7.7751	5.5185
	258.5	6.8745	5.5468
	258	5.9395	5.559
	257.5	5.0014	5.5718
	257	4.1053	5.5968
	256.5	3.2234	5.6197
	256	2.366	5.6867
	255.5	1.5724	5.7408
	255	0.79672	5.8468
	254.5	0.0050184	5.915
	254	-0.72887	6.049
	253.5	-1.395	6.2517
	253	-1.9929	6.498
	252.5	-2.5123	6.7417
	252	-3.0332	6.9521
	251.5	-3.4711	7.1627
	251	-3.8709	7.3586
	250.5	-4.2414	7.5981
	250	-4.5863	7.8326
	249.5	-4.8812	8.1145
	249	-5.1132	8.3117
	248.5	-5.2986	8.5159
	248	-5.4414	8.681
	247.5	-5.4935	8.7763
	247	-5.5041	8.8196
	246.5	-5.4925	8.7357
	246	-5.448	8.5945
	245.5	-5.3809	8.3887
	245	-5.2747	8.0681
	244.5	-5.1047	7.6669
	244	-4.8998	7.1983
	243.5	-4.683	6.6145
	243	-4.4531	5.8886
	242.5	-4.2133	5.066
	242	-3.9698	4.186
	241.5	-3.7079	3.2462
	241	-3.452	2.1943
	240.5	-3.1781	1.1568
	240	-2.918	0.084249
	239.5	-2.6834	-0.98379
	239	-2.4228	-1.9893
	238.5	-2.1783	-3.0242
	238	-1.9316	-3.9404
	237.5	-1.7128	-4.7676
	237	-1.4743	-5.5315
	236.5	-1.2622	-6.2336
	236	-1.0478	-6.7962
	235.5	-0.84362	-7.2424
	235	-0.64363	-7.5635
	234.5	-0.45184	-7.7228
	234	-0.25381	-7.7515
	233.5	-0.03678	-7.6504
	233	0.17523	-7.4103
	232.5	0.39227	-7.0844
	232	0.61069	-6.6364
	231.5	0.84285	-6.0398
	231	1.0819	-5.381
	230.5	1.2727	-4.7081
	230	1.5097	-3.9755
	229.5	1.764	-3.1834
	229	2.0451	-2.3039
	228.5	2.3707	-1.4854
	228	2.6937	-0.61944
	227.5	3.0215	0.17532
	227	3.3667	0.96702
	226.5	3.6711	1.6685
	226	4.0144	2.3465
	225.5	4.3485	3.0234
	225	4.6951	3.5939
	224.5	5.0669	4.0892
	224	5.3987	4.5959
	223.5	5.7322	5.0469
	223	6.0275	5.4384
	222.5	6.2506	5.692
	222	6.4474	5.8436
	221.5	6.548	5.9752
	221	6.6824	6.1892
	220.5	6.7288	6.2039
	220	6.6961	6.1948

## Sheet: Figure 2a
		None		NCD		QCD
	GGA/GGA	31.144	0.25309	52.586	0.19478	31.561	0.29734
	GGA/AGA	28.484	0.1193	33.726	0.3039	28.401	0.32429
	AGA/AGA	28.762	0.506	31.473	0.19392	28.392	0.2033
	GGA/AAA	31.885	0.19403	30.358	0.49702	32.212	0.23219
	AGA/AAA	28.884	0.46348	27.363	0.097223	28.981	0.18095
	AAA/AAA	26.508	0.4171	25.843	0.30059	26.755	0.10663
	GGA/GGA	GGA/GGA+NCD	GGA/GGA+QCD	GGA/AGA	GGA/AGA+NCD	GGA/AGA+QCD	AGA/AGA	AGA/AGA+NCD	AGA/AGA+QCD	GGA/AAA	GGA/AAA+NCD	GGA/AAA+QCD	AGA/AAA	AGA/AAA+NCD	AGA/AAA+QCD	AAA/AAA	AAA/AAA+NCD	AAA/AAA+QCD
	31.435	52.761	31.768	28.533	33.76	28.029	29.301	31.255	28.324	31.936	29.848	32.398	29.325	27.26	28.812	26.974	26.116	26.656
	30.978	52.62	31.22	28.348	34.012	28.553	28.297	31.627	28.232	32.049	30.384	32.287	28.927	27.453	29.172	26.169	25.521	26.868
	31.018	52.376	31.694	28.571	33.407	28.622	28.689	31.536	28.621	31.671	30.841	31.952	28.401	27.377	28.96	26.382	25.893	26.742

## Sheet: Figure 2b
	Wavelength (nm)	GGA/GGA	GGA/GGA+NCD	GGA/GGA+QCD
	400	0.070473	0.22652	0.29949
	399.5	0.05135	0.22581	0.28727
	399	0.042232	0.22898	0.27885
	398.5	0.043511	0.22648	0.28437
	398	0.056049	0.23163	0.2989
	397.5	0.058399	0.22359	0.30615
	397	0.054249	0.20463	0.31778
	396.5	0.068607	0.20216	0.33066
	396	0.040139	0.17458	0.30537
	395.5	0.04057	0.1724	0.28559
	395	0.048514	0.18121	0.2878
	394.5	0.058573	0.17155	0.30024
	394	0.057201	0.15186	0.29853
	393.5	0.03446	0.13121	0.29094
	393	0.051145	0.14586	0.31025
	392.5	0.074126	0.15402	0.32793
	392	0.080066	0.14563	0.32802
	391.5	0.077444	0.1434	0.30874
	391	0.080474	0.16972	0.31643
	390.5	0.0725	0.1546	0.29223
	390	0.060029	0.15311	0.26194
	389.5	0.047453	0.14856	0.24635
	389	0.067661	0.16324	0.25155
	388.5	0.08634	0.17798	0.26076
	388	0.075085	0.1846	0.25921
	387.5	0.080576	0.20202	0.2562
	387	0.087462	0.20826	0.24949
	386.5	0.1025	0.24071	0.28201
	386	0.090843	0.22856	0.26958
	385.5	0.10498	0.24344	0.26262
	385	0.10008	0.25978	0.26937
	384.5	0.080192	0.25103	0.26791
	384	0.069854	0.24369	0.24946
	383.5	0.082655	0.25102	0.26124
	383	0.11156	0.27568	0.28269
	382.5	0.10754	0.26214	0.27935
	382	0.088633	0.23824	0.26947
	381.5	0.058044	0.20644	0.24388
	381	0.049079	0.19202	0.2402
	380.5	0.035628	0.18932	0.24716
	380	0.025874	0.17833	0.23052
	379.5	0.018602	0.15345	0.18992
	379	0.016237	0.15678	0.19469
	378.5	0.0039263	0.14304	0.1895
	378	0.0066655	0.13527	0.17865
	377.5	0.0014553	0.13394	0.17316
	377	-0.0079849	0.1346	0.18868
	376.5	-0.0051048	0.15014	0.20649
	376	-0.0051563	0.14936	0.21123
	375.5	-0.0096526	0.15749	0.21943
	375	0.029453	0.18953	0.24878
	374.5	0.036137	0.19222	0.24775
	374	0.048943	0.18701	0.25066
	373.5	0.063999	0.20727	0.25591
	373	0.072697	0.21745	0.2675
	372.5	0.08745	0.23685	0.30716
	372	0.090135	0.22517	0.30255
	371.5	0.084315	0.21884	0.30241
	371	0.10019	0.22308	0.31081
	370.5	0.12879	0.24316	0.32294
	370	0.12557	0.23454	0.30717
	369.5	0.12248	0.24087	0.30299
	369	0.12443	0.2452	0.29193
	368.5	0.12872	0.25755	0.29503
	368	0.10566	0.25121	0.28801
	367.5	0.10401	0.26844	0.29358
	367	0.080093	0.27511	0.26855
	366.5	0.059169	0.26797	0.24917
	366	0.050076	0.26404	0.23615
	365.5	0.044514	0.26925	0.22657
	365	0.057437	0.2812	0.2356
	364.5	0.066121	0.30719	0.25019
	364	0.049015	0.30597	0.24343
	363.5	0.056712	0.30391	0.23345
	363	0.070993	0.31463	0.2221
	362.5	0.065504	0.3212	0.22847
	362	0.059788	0.32916	0.22919
	361.5	0.027424	0.31738	0.19588
	361	0.034348	0.33336	0.1984
	360.5	0.046283	0.35236	0.21462
	360	0.067072	0.38006	0.23172
	359.5	0.07314	0.40005	0.24802
	359	0.056159	0.41203	0.24238
	358.5	0.037837	0.42108	0.22242
	358	0.0092511	0.4372	0.2018
	357.5	0.0083189	0.45573	0.20203
	357	0.0014262	0.4708	0.20772
	356.5	-0.013189	0.50541	0.23765
	356	-0.022782	0.529	0.24031
	355.5	-0.018021	0.56616	0.23994
	355	-0.011605	0.60007	0.23807
	354.5	-0.0071993	0.64786	0.24907
	354	0.0041099	0.70989	0.24816
	353.5	0.0036032	0.76245	0.23313
	353	-0.0042393	0.81518	0.22012
	352.5	0.0056293	0.90958	0.2156
	352	0.016326	0.98993	0.214
	351.5	0.037113	1.0842	0.23848
	351	0.040701	1.1948	0.23562
	350.5	0.015415	1.3146	0.21243
	350	0.013276	1.4698	0.2011
	349.5	0.010838	1.6619	0.18203
	349	-0.013702	1.8593	0.16918
	348.5	-0.035953	2.0894	0.15833
	348	-0.042608	2.3584	0.15111
	347.5	-0.045604	2.6613	0.13913
	347	-0.04933	2.9814	0.12557
	346.5	-0.041061	3.3267	0.13067
	346	-0.054039	3.6715	0.13313
	345.5	-0.067112	4.025	0.13254
	345	-0.064351	4.389	0.11618
	344.5	-0.088435	4.7462	0.10716
	344	-0.090877	5.0733	0.091503
	343.5	-0.084917	5.3795	0.10054
	343	-0.074877	5.6278	0.089432
	342.5	-0.083967	5.8145	0.075544
	342	-0.073418	5.9674	0.071289
	341.5	-0.068579	6.0379	0.080175
	341	-0.07414	6.0406	0.081146
	340.5	-0.079116	5.9783	0.084819
	340	-0.086263	5.8604	0.079765
	339.5	-0.11412	5.7017	0.066953
	339	-0.13199	5.5213	0.069305
	338.5	-0.14238	5.3005	0.075024
	338	-0.13563	5.065	0.070925
	337.5	-0.13027	4.83	0.0619
	337	-0.12657	4.5961	0.071832
	336.5	-0.11633	4.378	0.085811
	336	-0.1267	4.1583	0.085241
	335.5	-0.12596	3.9687	0.094748
	335	-0.13114	3.8206	0.098928
	334.5	-0.14015	3.6771	0.073992
	334	-0.13005	3.5773	0.086352
	333.5	-0.1399	3.4764	0.096283
	333	-0.13672	3.4154	0.11377
	332.5	-0.12345	3.3645	0.12868
	332	-0.13378	3.2769	0.12473
	331.5	-0.14078	3.2224	0.12353
	331	-0.16211	3.1426	0.1146
	330.5	-0.16966	3.0686	0.12668
	330	-0.20181	2.9587	0.10204
	329.5	-0.22133	2.8196	0.088719
	329	-0.1968	2.7115	0.11558
	328.5	-0.18887	2.5522	0.10923
	328	-0.19567	2.3658	0.1127
	327.5	-0.18357	2.1909	0.12234
	327	-0.17497	1.9687	0.10036
	326.5	-0.19146	1.7605	0.082918
	326	-0.21684	1.5261	0.046378
	325.5	-0.21091	1.2971	0.039221
	325	-0.21502	1.0657	0.010217
	324.5	-0.2019	0.8267	0.013533
	324	-0.18482	0.60795	0.0097909
	323.5	-0.18743	0.37759	-0.007307
	323	-0.18706	0.18823	-0.01153
	322.5	-0.19477	0.0050879	-0.026686
	322	-0.20895	-0.16684	-0.049074
	321.5	-0.21339	-0.31955	-0.04416
	321	-0.21963	-0.4577	-0.055636
	320.5	-0.25248	-0.60751	-0.063813
	320	-0.28269	-0.73936	-0.073821
	319.5	-0.28156	-0.85458	-0.080593
	319	-0.27027	-0.95666	-0.078885
	318.5	-0.28765	-1.0542	-0.10131
	318	-0.30542	-1.1229	-0.1053
	317.5	-0.31295	-1.198	-0.11957
	317	-0.33215	-1.2819	-0.14381
	316.5	-0.32853	-1.3531	-0.16531
	316	-0.32261	-1.4416	-0.18959
	315.5	-0.31807	-1.5137	-0.16883
	315	-0.35598	-1.5996	-0.19448
	314.5	-0.36714	-1.6995	-0.21666
	314	-0.39354	-1.7844	-0.23762
	313.5	-0.39944	-1.8639	-0.24231
	313	-0.39908	-1.9293	-0.24266
	312.5	-0.40345	-2.0327	-0.23197
	312	-0.41541	-2.1177	-0.24303
	311.5	-0.4165	-2.2157	-0.26314
	311	-0.42372	-2.3099	-0.28196
	310.5	-0.43859	-2.4031	-0.26731
	310	-0.44833	-2.502	-0.26656
	309.5	-0.46281	-2.6112	-0.25703
	309	-0.4792	-2.7389	-0.27648
	308.5	-0.48598	-2.8586	-0.30334
	308	-0.47381	-2.9799	-0.30663
	307.5	-0.47848	-3.0945	-0.30966
	307	-0.48436	-3.2429	-0.33198
	306.5	-0.48564	-3.3685	-0.35548
	306	-0.48748	-3.4983	-0.3716
	305.5	-0.48989	-3.624	-0.38085
	305	-0.50336	-3.7637	-0.39554
	304.5	-0.50043	-3.9208	-0.38662
	304	-0.48114	-4.0716	-0.37643
	303.5	-0.4637	-4.2218	-0.37957
	303	-0.44084	-4.3922	-0.36541
	302.5	-0.42638	-4.5567	-0.33336
	302	-0.40894	-4.7177	-0.28378
	301.5	-0.37933	-4.8898	-0.2466
	301	-0.31486	-5.0483	-0.20295
	300.5	-0.23412	-5.189	-0.14129
	300	-0.14417	-5.311	-0.050002
	299.5	-0.048878	-5.4491	0.01796
	299	0.044176	-5.5866	0.10494
	298.5	0.17216	-5.7108	0.22706
	298	0.34841	-5.7985	0.39122
	297.5	0.53618	-5.8433	0.55993
	297	0.72011	-5.9088	0.71279
	296.5	0.91758	-5.9505	0.91017
	296	1.1684	-5.9212	1.1355
	295.5	1.4298	-5.8682	1.3747
	295	1.7421	-5.7895	1.6349
	294.5	2.0781	-5.689	1.9237
	294	2.4172	-5.5414	2.2381
	293.5	2.7747	-5.392	2.5783
	293	3.1584	-5.1929	2.9466
	292.5	3.6094	-4.9607	3.352
	292	4.0529	-4.7205	3.7453
	291.5	4.4936	-4.4482	4.1575
	291	4.9671	-4.1643	4.6024
	290.5	5.4612	-3.8693	5.0504
	290	5.9949	-3.5104	5.5789
	289.5	6.5505	-3.1428	6.0824
	289	7.1249	-2.7744	6.5912
	288.5	7.7294	-2.3821	7.135
	288	8.3168	-1.9552	7.6797
	287.5	8.9204	-1.5275	8.2506
	287	9.5434	-1.0864	8.8333
	286.5	10.163	-0.63384	9.4215
	286	10.803	-0.19145	9.9877
	285.5	11.418	0.24203	10.581
	285	12.054	0.7044	11.171
	284.5	12.679	1.1663	11.733
	284	13.287	1.6204	12.281
	283.5	13.872	2.0584	12.824
	283	14.431	2.5078	13.348
	282.5	14.944	2.9177	13.844
	282	15.432	3.3208	14.308
	281.5	15.896	3.7031	14.741
	281	16.37	4.0987	15.16
	280.5	16.804	4.4487	15.554
	280	17.239	4.8103	15.92
	279.5	17.646	5.1572	16.297
	279	18.015	5.5455	16.683
	278.5	18.397	5.9278	17.076
	278	18.752	6.3102	17.458
	277.5	19.137	6.6967	17.838
	277	19.493	7.0855	18.211
	276.5	19.868	7.4771	18.587
	276	20.269	7.9002	18.931
	275.5	20.694	8.3317	19.328
	275	21.051	8.7774	19.666
	274.5	21.388	9.2345	20.049
	274	21.728	9.6999	20.44
	273.5	22.09	10.205	20.824
	273	22.431	10.708	21.156
	272.5	22.782	11.233	21.459
	272	23.11	11.731	21.754
	271.5	23.459	12.263	22.041
	271	23.781	12.786	22.308
	270.5	24.098	13.302	22.603
	270	24.36	13.849	22.836
	269.5	24.597	14.307	23.059
	269	24.819	14.775	23.265
	268.5	25.031	15.264	23.476
	268	25.273	15.722	23.683
	267.5	25.484	16.149	23.817
	267	25.601	16.539	23.897
	266.5	25.694	16.881	23.972
	266	25.758	17.209	24.066
	265.5	25.802	17.507	24.121
	265	25.845	17.711	24.105
	264.5	25.783	17.811	24.044
	264	25.687	17.903	23.969
	263.5	25.551	17.912	23.877
	263	25.408	17.87	23.722
	262.5	25.26	17.787	23.529
	262	25.036	17.643	23.32
	261.5	24.784	17.378	23.018
	261	24.409	17.023	22.696
	260.5	24.047	16.614	22.344
	260	23.672	16.15	21.931
	259.5	23.292	15.56	21.482
	259	22.821	14.89	21.016
	258.5	22.318	14.153	20.525
	258	21.745	13.459	20.027
	257.5	21.204	12.681	19.451
	257	20.592	11.806	18.829
	256.5	19.998	10.915	18.207
	256	19.337	9.9853	17.596
	255.5	18.65	8.9595	16.874
	255	17.967	7.9694	16.16
	254.5	17.234	6.9226	15.494
	254	16.518	5.9241	14.779
	253.5	15.783	4.8488	14.015
	253	14.971	3.7994	13.318
	252.5	14.086	2.8242	12.597
	252	13.223	1.84	11.816
	251.5	12.4	0.79885	11.073
	251	11.536	-0.21856	10.303
	250.5	10.713	-1.2034	9.5544
	250	9.8246	-2.1223	8.8025
	249.5	8.967	-2.9474	8.0129
	249	8.0866	-3.8055	7.2779
	248.5	7.1955	-4.6242	6.5807
	248	6.3147	-5.3358	5.8943
	247.5	5.5265	-5.9566	5.1369
	247	4.7116	-6.5117	4.4706
	246.5	3.9066	-6.9816	3.7905
	246	3.2084	-7.3555	3.1425
	245.5	2.5294	-7.6536	2.5806
	245	1.8405	-7.8962	1.9755
	244.5	1.2101	-7.9345	1.4159
	244	0.61698	-7.882	0.93835
	243.5	0.048023	-7.6787	0.43209
	243	-0.47788	-7.3938	-0.11672
	242.5	-0.95785	-7.0079	-0.49456
	242	-1.3649	-6.3721	-0.86774
	241.5	-1.7271	-5.6061	-1.2098
	241	-2.0761	-4.8079	-1.5027
	240.5	-2.4007	-3.9092	-1.75
	240	-2.605	-2.9521	-1.9563
	239.5	-2.7918	-1.9279	-2.0645
	239	-2.9275	-0.84078	-2.2403
	238.5	-2.9856	0.3069	-2.3665
	238	-2.9742	1.5337	-2.3284
	237.5	-2.9676	2.7873	-2.418
	237	-2.9349	4.0379	-2.4619
	236.5	-2.8305	5.1919	-2.3262
	236	-2.683	6.3778	-2.2439
	235.5	-2.5037	7.5418	-2.1183
	235	-2.3148	8.6132	-1.9472
	234.5	-2.0613	9.5637	-1.7694
	234	-1.8102	10.465	-1.5469
	233.5	-1.5255	11.34	-1.3145
	233	-1.2203	12.169	-1.051
	232.5	-0.89357	12.805	-0.82344
	232	-0.55632	13.378	-0.5336
	231.5	-0.24051	13.84	-0.26314
	231	0.096241	14.147	-0.0030739
	230.5	0.43382	14.291	0.35768
	230	0.75457	14.351	0.64165
	229.5	1.0979	14.413	0.96822
	229	1.4124	14.349	1.2828
	228.5	1.6835	14.109	1.5388
	228	1.9506	13.834	1.781
	227.5	2.2089	13.546	1.9827
	227	2.4996	13.083	2.2108
	226.5	2.7627	12.523	2.4637
	226	2.9496	11.872	2.6593
	225.5	3.0792	11.271	2.7941
	225	3.1861	10.524	2.9235
	224.5	3.1853	9.7041	2.9806
	224	3.1635	8.8823	3.0072
	223.5	3.0908	7.8934	2.8627
	223	2.9306	6.7496	2.7078
	222.5	2.6316	5.541	2.4071
	222	2.3122	4.2662	2.0828
	221.5	1.9214	2.9716	1.7398
	221	1.4621	1.575	1.3039
	220.5	0.87083	0.15603	0.81309
	220	0.20546	-1.3845	0.11355

## Sheet: Figure 2c
m/z	40 uM NCD
1200.02	111.21
1200.04	85.571
1200.06	27.786
1200.08	91.643
1200.1	107.93
1200.12	118.79
1200.14	158.79
1200.16	205.14
1200.18	146.64
1200.2	101.43
1200.22	83.357
1200.24	121.57
1200.26	167.93
1200.28	194.21
1200.3	166.93
1200.32	112.57
1200.34	118
1200.36	121.07
1200.38	120.86
1200.4	120.71
1200.42	113.07
1200.44	112.43
1200.46	117.71
1200.48	89.429
1200.5	87.929
1200.52	128.93
1200.54	133
1200.56	135.43
1200.58	123.07
1200.6	97.714
1200.62	66.357
1200.64	87.857
1200.66	105
1200.68	111
1200.7	73
1200.72	17.786
1200.74	12.857
1200.77	53.214
1200.79	45.5
1200.81	6.5
1200.83	6.7143
1200.85	56.929
1200.87	113.07
1200.89	126.93
1200.91	104.29
1200.93	61.071
1200.95	21.214
1200.97	-24.071
1200.99	6.0714
1201.01	70.429
1201.03	134.57
1201.05	157.57
1201.07	211.36
1201.09	160.21
1201.11	144.29
1201.13	53.071
1201.15	48.929
1201.17	57.5
1201.19	97.429
1201.21	78.714
1201.23	86.571
1201.25	96.071
1201.27	82.571
1201.29	86.857
1201.31	142.71
1201.33	151.14
1201.35	132.57
1201.37	80.857
1201.39	25.286
1201.41	39.714
1201.43	65.286
1201.45	124.43
1201.47	124.43
1201.49	150
1201.52	127.5
1201.54	58.929
1201.56	66.714
1201.58	78.643
1201.6	63.857
1201.62	86.071
1201.64	110.5
1201.66	136.57
1201.68	90.214
1201.7	61.643
1201.72	51
1201.74	76.5
1201.76	65.214
1201.78	24.071
1201.8	22.286
1201.82	51
1201.84	80.857
1201.86	78.357
1201.88	94.357
1201.9	93.143
1201.92	70.5
1201.94	53.857
1201.96	16.857
1201.98	61.286
1202	101.93
1202.02	78.5
1202.04	68.929
1202.06	71.357
1202.08	49.571
1202.1	61.571
1202.12	75.214
1202.14	99.714
1202.16	83.357
1202.18	86.143
1202.2	95.286
1202.23	87.214
1202.25	50
1202.27	27.143
1202.29	69.5
1202.31	183.21
1202.33	213.93
1202.35	195.5
1202.37	120.57
1202.39	103.29
1202.41	83.286
1202.43	98.571
1202.45	69.857
1202.47	78.214
1202.49	80.214
1202.51	134.21
1202.53	136.57
1202.55	150.64
1202.57	108.79
1202.59	82.286
1202.61	94.143
1202.63	118.36
1202.65	98.214
1202.67	91.071
1202.69	100.43
1202.71	74.929
1202.73	108.07
1202.75	73.714
1202.77	104.64
1202.79	130.57
1202.81	107
1202.83	83.857
1202.85	101.21
1202.87	125.5
1202.89	127
1202.92	174
1202.94	230.93
1202.96	216.93
1202.98	179.93
1203	134.07
1203.02	121.64
1203.04	134.29
1203.06	158.64
1203.08	149.43
1203.1	177.71
1203.12	167.79
1203.14	137.5
1203.16	93.286
1203.18	112.57
1203.2	76.786
1203.22	98.643
1203.24	98.429
1203.26	118.21
1203.28	111.71
1203.3	175.29
1203.32	159.57
1203.34	125.57
1203.36	123.5
1203.38	124.79
1203.4	108
1203.42	111.43
1203.44	126.71
1203.46	125.71
1203.48	149.86
1203.5	124.36
1203.52	89.643
1203.54	58.071
1203.56	71.143
1203.58	92.786
1203.61	148.64
1203.63	181.21
1203.65	136.57
1203.67	127.71
1203.69	38.5
1203.71	58.571
1203.73	68.571
1203.75	42.071
1203.77	30.714
1203.79	30.929
1203.81	126.43
1203.83	113.5
1203.85	91.714
1203.87	51.929
1203.89	50.071
1203.91	-25.071
1203.93	-20.357
1203.95	44.714
1203.97	111.79
1203.99	180.29
1204.01	138.93
1204.03	82.286
1204.05	47.143
1204.07	10.429
1204.09	38.071
1204.11	67.929
1204.13	69.857
1204.15	123.86
1204.17	166.93
1204.19	168.29
1204.21	155.43
1204.23	115.07
1204.25	118.71
1204.28	83.286
1204.3	53.5
1204.32	86.571
1204.34	151.57
1204.36	110.29
1204.38	94.214
1204.4	158
1204.42	194.43
1204.44	97.286
1204.46	46.571
1204.48	25.786
1204.5	79.214
1204.52	114.07
1204.54	148.21
1204.56	120.5
1204.58	139.57
1204.6	81.786
1204.62	66.857
1204.64	73.071
1204.66	39.357
1204.68	77.429
1204.7	54
1204.72	44.071
1204.74	25.571
1204.76	12.357
1204.78	36.714
1204.8	105.57
1204.82	130.07
1204.84	120.71
1204.86	95.214
1204.88	95.643
1204.9	92.143
1204.92	80.857
1204.95	20.357
1204.97	-17.571
1204.99	-22.286
1205.01	1.5
1205.03	19
1205.05	15.571
1205.07	68.214
1205.09	142.07
1205.11	131.57
1205.13	139.36
1205.15	104.07
1205.17	20.5
1205.19	62.214
1205.21	67.071
1205.23	44.571
1205.25	70.429
1205.27	107.14
1205.29	142.5
1205.31	167.5
1205.33	76
1205.35	26.714
1205.37	84
1205.39	114.21
1205.41	99.214
1205.43	61.143
1205.45	48.071
1205.47	54
1205.49	50.643
1205.51	31.429
1205.53	20.429
1205.55	60.286
1205.57	56.429
1205.6	83.143
1205.62	73.214
1205.64	66.143
1205.66	60.643
1205.68	71.714
1205.7	49.571
1205.72	58.571
1205.74	74
1205.76	64.857
1205.78	81.143
1205.8	105
1205.82	56.143
1205.84	53.357
1205.86	82.857
1205.88	70.929
1205.9	63.714
1205.92	93.714
1205.94	102.93
1205.96	91.643
1205.98	59.357
1206	63.143
1206.02	32.357
1206.04	31.143
1206.06	-4.0714
1206.08	60.214
1206.1	117.71
1206.12	186.36
1206.14	163.07
1206.16	136.93
1206.18	125.36
1206.2	119.57
1206.23	137.07
1206.25	154.29
1206.27	168.57
1206.29	143.29
1206.31	101.86
1206.33	88.571
1206.35	112.43
1206.37	149.29
1206.39	108.14
1206.41	88
1206.43	106.29
1206.45	96.214
1206.47	97.286
1206.49	99.857
1206.51	88.429
1206.53	62
1206.55	49.929
1206.57	85.857
1206.59	69
1206.61	85.214
1206.63	106.57
1206.65	124.29
1206.67	94.429
1206.69	94.143
1206.71	118.07
1206.73	124.79
1206.75	145.07
1206.77	86.429
1206.79	4.7143
1206.81	-17.929
1206.83	-1.7143
1206.86	-16.857
1206.88	-16.714
1206.9	-1.5714
1206.92	69.786
1206.94	110.36
1206.96	92.286
1206.98	108.71
1207	99
1207.02	133.64
1207.04	120.21
1207.06	110.21
1207.08	39.071
1207.1	64.357
1207.12	63.857
1207.14	64.786
1207.16	64.357
1207.18	111.36
1207.2	71.929
1207.22	35.714
1207.24	44.571
1207.26	75.5
1207.28	64.643
1207.3	106.14
1207.32	50.571
1207.34	14.429
1207.36	-1.7143
1207.38	74.5
1207.4	73.714
1207.42	88.143
1207.44	58.071
1207.46	37.286
1207.49	24.643
1207.51	12.429
1207.53	31.357
1207.55	4.7857
1207.57	49
1207.59	108.29
1207.61	134.07
1207.63	175.43
1207.65	138.5
1207.67	149.64
1207.69	133.57
1207.71	91.714
1207.73	69.357
1207.75	16.429
1207.77	-2.4286
1207.79	50
1207.81	69.286
1207.83	97.286
1207.85	106.14
1207.87	121.57
1207.89	122.79
1207.91	110.93
1207.93	123.43
1207.95	125.86
1207.97	124.64
1207.99	120.57
1208.01	131.86
1208.03	137.07
1208.05	73.857
1208.07	70.714
1208.1	102.79
1208.12	107.21
1208.14	74.071
1208.16	87
1208.18	152.86
1208.2	175.93
1208.22	136
1208.24	153.64
1208.26	66.786
1208.28	54.429
1208.3	64.214
1208.32	131
1208.34	112.36
1208.36	110.29
1208.38	119.64
1208.4	124.36
1208.42	85.714
1208.44	77.571
1208.46	81.714
1208.48	60.071
1208.5	57.357
1208.52	107.36
1208.54	103.29
1208.56	133.14
1208.58	93.071
1208.6	41.714
1208.62	99.929
1208.64	116.64
1208.66	144.43
1208.69	99.071
1208.71	67.643
1208.73	86.429
1208.75	133.64
1208.77	119.21
1208.79	130.57
1208.81	170.5
1208.83	137.79
1208.85	74.786
1208.87	76.929
1208.89	160.86
1208.91	151.29
1208.93	143.07
1208.95	78.643
1208.97	48.286
1208.99	18.643
1209.01	41.714
1209.03	57.429
1209.05	81.071
1209.07	149.07
1209.09	134.64
1209.11	99.786
1209.13	124.79
1209.15	101.71
1209.17	61.143
1209.19	57.143
1209.21	38.071
1209.23	49.786
1209.25	133.07
1209.28	199.93
1209.3	146.07
1209.32	104.79
1209.34	88.643
1209.36	67.643
1209.38	86.143
1209.4	110.79
1209.42	87.214
1209.44	81.286
1209.46	72.071
1209.48	72.643
1209.5	100.71
1209.52	125.36
1209.54	119.86
1209.56	64.714
1209.58	84.786
1209.6	89.571
1209.62	142.57
1209.64	136.07
1209.66	78.429
1209.68	72.143
1209.7	55.286
1209.72	92.714
1209.74	65.429
1209.76	39.286
1209.78	19.929
1209.8	-2.4286
1209.82	31.929
1209.84	39.071
1209.87	1.2143
1209.89	7.5
1209.91	99.071
1209.93	111.14
1209.95	88.5
1209.97	135.57
1209.99	156.64
1210.01	183.86
1210.03	123.93
1210.05	96.643
1210.07	93
1210.09	145.79
1210.11	122.93
1210.13	116.29
1210.15	167.14
1210.17	157.21
1210.19	90.5
1210.21	51.643
1210.23	64.143
1210.25	46.214
1210.27	39.286
1210.29	84.571
1210.31	56.643
1210.33	36.071
1210.35	87.071
1210.37	97.571
1210.39	66.429
1210.41	91.214
1210.44	58.929
1210.46	61.286
1210.48	87.929
1210.5	72.5
1210.52	8.8571
1210.54	50.286
1210.56	114
1210.58	78.857
1210.6	77
1210.62	49.286
1210.64	47
1210.66	38.071
1210.68	60.357
1210.7	25.786
1210.72	30.5
1210.74	43.357
1210.76	50.357
1210.78	70.5
1210.8	80.786
1210.82	53.571
1210.84	38.929
1210.86	22.286
1210.88	52.571
1210.9	77.786
1210.92	88.786
1210.94	84.5
1210.96	60.071
1210.98	65.786
1211.01	83.857
1211.03	-0.28571
1211.05	50.143
1211.07	29.071
1211.09	82.643
1211.11	90.357
1211.13	87.857
1211.15	98.643
1211.17	125.57
1211.19	132.86
1211.21	132.93
1211.23	144.71
1211.25	71.429
1211.27	79.5
1211.29	108.43
1211.31	97.429
1211.33	57.571
1211.35	48
1211.37	100
1211.39	203.07
1211.41	183.07
1211.43	154.5
1211.45	134.14
1211.47	83.714
1211.49	98
1211.51	111.71
1211.53	55.571
1211.55	67.571
1211.58	96.643
1211.6	168.64
1211.62	224.21
1211.64	176.57
1211.66	105.21
1211.68	84.929
1211.7	67
1211.72	84.786
1211.74	103.21
1211.76	113.57
1211.78	128
1211.8	108.43
1211.82	77.5
1211.84	125.21
1211.86	180.93
1211.88	132.29
1211.9	32.5
1211.92	-35.357
1211.94	-16
1211.96	20
1211.98	106
1212	108.21
1212.02	115.93
1212.04	102.86
1212.06	125.57
1212.08	100.43
1212.1	98.857
1212.13	129.43
1212.15	171.71
1212.17	173.93
1212.19	140.29
1212.21	117.86
1212.23	103.86
1212.25	71.714
1212.27	85.5
1212.29	155.86
1212.31	173.71
1212.33	173.36
1212.35	86.929
1212.37	55.643
1212.39	68.929
1212.41	122.43
1212.43	115
1212.45	67.643
1212.47	95.929
1212.49	77.143
1212.51	79.643
1212.53	96.357
1212.55	77
1212.57	49.786
1212.59	30.214
1212.61	32.429
1212.63	66.286
1212.65	48.357
1212.68	72.071
1212.7	77
1212.72	141.79
1212.74	108.5
1212.76	88.071
1212.78	57.857
1212.8	83
1212.82	80.929
1212.84	86.714
1212.86	87.214
1212.88	124.86
1212.9	112.86
1212.92	78.5
1212.94	91
1212.96	67
1212.98	70.714
1213	80.786
1213.02	88.5
1213.04	86.571
1213.06	81.357
1213.08	114.79
1213.1	89.929
1213.12	62.071
1213.14	78.5
1213.16	106.36
1213.18	109.64
1213.21	80.929
1213.23	63.714
1213.25	51.643
1213.27	82.786
1213.29	106.64
1213.31	107.14
1213.33	90.643
1213.35	61
1213.37	87.357
1213.39	74.429
1213.41	94.071
1213.43	137.21
1213.45	98.429
1213.47	46.714
1213.49	29.643
1213.51	82.143
1213.53	92.286
1213.55	117.07
1213.57	128.57
1213.59	124.29
1213.61	105.07
1213.63	42.5
1213.65	28.071
1213.67	59.571
1213.69	95.286
1213.71	36.929
1213.73	71.214
1213.76	66
1213.78	79.929
1213.8	88.643
1213.82	63
1213.84	55
1213.86	96.286
1213.88	31.929
1213.9	-5.8571
1213.92	15.214
1213.94	47.286
1213.96	82.5
1213.98	77
1214	85.929
1214.02	52.214
1214.04	44.357
1214.06	-11
1214.08	20.643
1214.1	49.214
1214.12	78.929
1214.14	54.214
1214.16	42.214
1214.18	55.071
1214.2	119.93
1214.22	110.57
1214.24	91.571
1214.27	40.786
1214.29	46.214
1214.31	101.79
1214.33	152.5
1214.35	138.29
1214.37	90.643
1214.39	144.29
1214.41	151.64
1214.43	96.929
1214.45	44.429
1214.47	13.214
1214.49	58.714
1214.51	75.286
1214.53	98.143
1214.55	162
1214.57	141.64
1214.59	61.071
1214.61	14.357
1214.63	74.929
1214.65	134.36
1214.67	122
1214.69	106.79
1214.71	60
1214.73	39.786
1214.75	39.214
1214.77	52.214
1214.8	61.643
1214.82	6
1214.84	9.4286
1214.86	69.214
1214.88	43.643
1214.9	41.929
1214.92	92.643
1214.94	119.5
1214.96	122.36
1214.98	109.21
1215	84.071
1215.02	57.357
1215.04	52.857
1215.06	120.57
1215.08	75.786
1215.1	55.071
1215.12	50.071
1215.14	54.929
1215.16	107.64
1215.18	35.143
1215.2	53.214
1215.22	73.929
1215.24	93.5
1215.26	53.143
1215.28	79.929
1215.31	44.929
1215.33	27
1215.35	34.286
1215.37	77.286
1215.39	136
1215.41	166.43
1215.43	123.36
1215.45	85.714
1215.47	55.214
1215.49	11.857
1215.51	-4.9286
1215.53	70.571
1215.55	105.57
1215.57	150.07
1215.59	114.07
1215.61	89.214
1215.63	143
1215.65	160.29
1215.67	112.21
1215.69	77.071
1215.71	59.5
1215.73	76.714
1215.75	131.5
1215.77	85.143
1215.79	84.286
1215.81	46.071
1215.84	27.857
1215.86	35.214
1215.88	28.214
1215.9	58.286
1215.92	22.857
1215.94	33.643
1215.96	87
1215.98	102.71
1216	100.29
1216.02	111.64
1216.04	81.929
1216.06	99.286
1216.08	98.429
1216.1	82.214
1216.12	151.93
1216.14	160.29
1216.16	60.5
1216.18	18.214
1216.2	42.929
1216.22	41.643
1216.24	31.214
1216.26	107.43
1216.28	164.64
1216.3	183.07
1216.33	144.5
1216.35	115.43
1216.37	204.93
1216.39	217.64
1216.41	145.29
1216.43	119.14
1216.45	80.714
1216.47	68.429
1216.49	14.357
1216.51	38.214
1216.53	52.214
1216.55	82.214
1216.57	64.357
1216.59	106.5
1216.61	142.14
1216.63	76.143
1216.65	47.5
1216.67	49.143
1216.69	122.86
1216.71	132.93
1216.73	119.07
1216.75	37
1216.77	8.7143
1216.79	15.786
1216.81	94.214
1216.84	116.21
1216.86	105.07
1216.88	149.07
1216.9	179.29
1216.92	157.43
1216.94	150.07
1216.96	102.5
1216.98	50.214
1217	56.857
1217.02	60.429
1217.04	70.071
1217.06	90.429
1217.08	120.57
1217.1	121.71
1217.12	132
1217.14	98.357
1217.16	41
1217.18	32.929
1217.2	75.571
1217.22	97.571
1217.24	89.286
1217.26	64.357
1217.28	80.714
1217.3	99.071
1217.33	106.93
1217.35	109.64
1217.37	68.571
1217.39	64.929
1217.41	38.929
1217.43	86.643
1217.45	100.43
1217.47	37.857
1217.49	32.214
1217.51	-16.786
1217.53	20.643
1217.55	61.643
1217.57	90.643
1217.59	83.929
1217.61	97.357
1217.63	164.57
1217.65	158.71
1217.67	79.929
1217.69	40.357
1217.71	26.214
1217.73	33.571
1217.75	87.714
1217.77	214.21
1217.79	247.93
1217.82	180.43
1217.84	90.714
1217.86	58.643
1217.88	15
1217.9	28.786
1217.92	24.071
1217.94	61.071
1217.96	79.214
1217.98	79.786
1218	87.857
1218.02	82
1218.04	113
1218.06	114.57
1218.08	175
1218.1	141
1218.12	110.79
1218.14	133.86
1218.16	137.79
1218.18	166
1218.2	119.64
1218.22	136.71
1218.24	180.43
1218.26	218.79
1218.28	203.14
1218.31	158.93
1218.33	66.857
1218.35	38.143
1218.37	28.714
1218.39	85.143
1218.41	129.14
1218.43	107.43
1218.45	124.07
1218.47	131.14
1218.49	171.14
1218.51	144.14
1218.53	109.21
1218.55	64.643
1218.57	75.929
1218.59	105.36
1218.61	107.5
1218.63	94.214
1218.65	141.07
1218.67	158.93
1218.69	161.64
1218.71	130.5
1218.73	102.21
1218.75	25.071
1218.77	-7.1429
1218.8	-39.786
1218.82	12.857
1218.84	65.643
1218.86	58.643
1218.88	63.286
1218.9	88.571
1218.92	115.21
1218.94	66.429
1218.96	0.42857
1218.98	39.643
1219	67
1219.02	96.5
1219.04	134.29
1219.06	88.214
1219.08	106.79
1219.1	84.143
1219.12	100.14
1219.14	87.143
1219.16	47.857
1219.18	21.857
1219.2	48
1219.22	81.643
1219.24	89.571
1219.27	107.36
1219.29	91.143
1219.31	174.57
1219.33	133.07
1219.35	150.43
1219.37	116.79
1219.39	112.57
1219.41	89.429
1219.43	104.71
1219.45	133.64
1219.47	154.36
1219.49	158.86
1219.51	117.5
1219.53	66.5
1219.55	17
1219.57	22.286
1219.59	40.786
1219.61	45.929
1219.63	101.79
1219.65	125.43
1219.67	101.64
1219.69	56.714
1219.71	-4.2857
1219.74	12.071
1219.76	91.857
1219.78	157.57
1219.8	143.14
1219.82	29.071
1219.84	78.571
1219.86	89.786
1219.88	64.5
1219.9	30.429
1219.92	54.643
1219.94	81.929
1219.96	41.786
1219.98	24.857
1220	31
1220.02	68.5
1220.04	80
1220.06	74.643
1220.08	37.643
1220.1	47.643
1220.12	114.36
1220.14	176.36
1220.16	167.93
1220.18	110.29
1220.21	80.929
1220.23	54.286
1220.25	61.429
1220.27	102.5
1220.29	89.429
1220.31	112.21
1220.33	124.71
1220.35	144.93
1220.37	154.14
1220.39	180.21
1220.41	138.07
1220.43	45.571
1220.45	37.571
1220.47	66.286
1220.49	159.71
1220.51	175.57
1220.53	143.71
1220.55	131.43
1220.57	85.786
1220.59	81.071
1220.61	61.857
1220.63	73.929
1220.65	107.79
1220.68	93.286
1220.7	134.29
1220.72	129.29
1220.74	105.64
1220.76	90.714
1220.78	44.357
1220.8	-7.5
1220.82	-11.571
1220.84	-15.714
1220.86	35.857
1220.88	46.357
1220.9	131.71
1220.92	166.79
1220.94	132.29
1220.96	143.14
1220.98	144.14
1221	84.643
1221.02	68.714
1221.04	30.5
1221.06	39.929
1221.08	11.143
1221.1	30.714
1221.12	21.357
1221.15	18.857
1221.17	69
1221.19	118.43
1221.21	156.71
1221.23	143.29
1221.25	130.29
1221.27	70.429
1221.29	47.571
1221.31	-25.286
1221.33	6.7857
1221.35	35.5
1221.37	116.29
1221.39	171.21
1221.41	119.57
1221.43	42.143
1221.45	65
1221.47	58.286
1221.49	51.071
1221.51	52.214
1221.53	79.571
1221.55	79.143
1221.57	67.786
1221.6	38.714
1221.62	73.929
1221.64	152.36
1221.66	165.21
1221.68	81.5
1221.7	18.071
1221.72	-3.9286
1221.74	26.786
1221.76	50.5
1221.78	61.857
1221.8	123.57
1221.82	140.79
1221.84	146.43
1221.86	64.786
1221.88	46.143
1221.9	86.714
1221.92	68.286
1221.94	42.429
1221.96	72.929
1221.98	127.79
1222	136.36
1222.02	181.07
1222.05	190.07
1222.07	123.57
1222.09	-3.4286
1222.11	6.1429
1222.13	-18
1222.15	17.857
1222.17	45.571
1222.19	89.786
1222.21	97
1222.23	83.286
1222.25	92.357
1222.27	159.29
1222.29	218.29
1222.31	156.86
1222.33	148.29
1222.35	152.43
1222.37	128.93
1222.39	39.643
1222.41	49.5
1222.43	67.714
1222.45	109.21
1222.47	75.571
1222.5	71.286
1222.52	99.071
1222.54	83.5
1222.56	131.93
1222.58	56.643
1222.6	34.571
1222.62	16
1222.64	75
1222.66	79.071
1222.68	83.643
1222.7	107.21
1222.72	142.71
1222.74	100.07
1222.76	54.929
1222.78	1.2857
1222.8	-22.071
1222.82	-56.286
1222.84	-6.5
1222.86	83.286
1222.88	154.21
1222.9	189.36
1222.92	170.07
1222.95	158.36
1222.97	92.929
1222.99	107.93
1223.01	117.21
1223.03	96.143
1223.05	86
1223.07	32.857
1223.09	50
1223.11	-2.5714
1223.13	3.2143
1223.15	27.643
1223.17	87.643
1223.19	53.786
1223.21	56.143
1223.23	68.5
1223.25	95.571
1223.27	78.214
1223.29	90.214
1223.31	126
1223.33	141.57
1223.35	105.79
1223.38	28.071
1223.4	71.5
1223.42	103.07
1223.44	108.86
1223.46	93.071
1223.48	102.36
1223.5	99.714
1223.52	97.714
1223.54	122.29
1223.56	130.57
1223.58	122.79
1223.6	103.36
1223.62	80.429
1223.64	41.929
1223.66	23.643
1223.68	35
1223.7	53
1223.72	66.857
1223.74	70.357
1223.76	103.29
1223.78	125.5
1223.8	125.71
1223.83	101.57
1223.85	108.86
1223.87	100.43
1223.89	48.643
1223.91	101.36
1223.93	115.71
1223.95	129.21
1223.97	131.93
1223.99	142.29
1224.01	117.64
1224.03	93.643
1224.05	130.5
1224.07	113.86
1224.09	92.929
1224.11	82.714
1224.13	49.286
1224.15	54.929
1224.17	101
1224.19	136.86
1224.21	132.79
1224.23	144.29
1224.26	154.57
1224.28	145.29
1224.3	111.07
1224.32	81.071
1224.34	112.79
1224.36	121
1224.38	111.86
1224.4	36
1224.42	37.143
1224.44	36.214
1224.46	65.857
1224.48	28.071
1224.5	119.07
1224.52	107.07
1224.54	161.07
1224.56	160.29
1224.58	174.36
1224.6	104.79
1224.62	43.786
1224.64	42.714
1224.66	6.2143
1224.69	50.5
1224.71	47.429
1224.73	39.071
1224.75	87.143
1224.77	83.071
1224.79	129
1224.81	126.14
1224.83	100.79
1224.85	57.214
1224.87	69.071
1224.89	127.5
1224.91	56.214
1224.93	69.571
1224.95	113.79
1224.97	160.79
1224.99	63.357
1225.01	34.714
1225.03	79.286
1225.05	138.36
1225.07	125.79
1225.09	97.571
1225.12	110.64
1225.14	101.43
1225.16	54.429
1225.18	23.714
1225.2	27.929
1225.22	89.786
1225.24	176.07
1225.26	197.43
1225.28	173.79
1225.3	81.071
1225.32	57.571
1225.34	0.5
1225.36	-56.857
1225.38	-42.5
1225.4	0.28571
1225.42	78.643
1225.44	99.357
1225.46	140.36
1225.48	110.43
1225.5	143.93
1225.52	104.57
1225.55	144.21
1225.57	139.86
1225.59	89.143
1225.61	84.214
1225.63	92.071
1225.65	86.857
1225.67	140.71
1225.69	98.143
1225.71	89.143
1225.73	97.143
1225.75	135.64
1225.77	175.07
1225.79	134.71
1225.81	111.5
1225.83	119.93
1225.85	146.86
1225.87	153.5
1225.89	185.64
1225.91	243.36
1225.93	202.36
1225.95	146.64
1225.98	94.214
1226	72.857
1226.02	127.14
1226.04	160.64
1226.06	191.79
1226.08	219.21
1226.1	179.14
1226.12	128.07
1226.14	113
1226.16	129.36
1226.18	137.57
1226.2	137.07
1226.22	106.36
1226.24	160.14
1226.26	178.71
1226.28	214.14
1226.3	199.43
1226.32	247.07
1226.34	259.07
1226.36	178.93
1226.39	133.21
1226.41	129.5
1226.43	243.29
1226.45	178.79
1226.47	105.14
1226.49	130.29
1226.51	140.07
1226.53	165.36
1226.55	103.5
1226.57	156.71
1226.59	149.14
1226.61	125
1226.63	60.643
1226.65	35.571
1226.67	65.857
1226.69	73.286
1226.71	45.143
1226.73	105.21
1226.75	153.14
1226.77	162.64
1226.8	89.286
1226.82	105.93
1226.84	49.714
1226.86	25.214
1226.88	-13.857
1226.9	11.857
1226.92	39.357
1226.94	88.5
1226.96	96.214
1226.98	101.43
1227	112.86
1227.02	69.071
1227.04	56.857
1227.06	116.5
1227.08	156.14
1227.1	148.71
1227.12	174.21
1227.14	131.57
1227.16	128.21
1227.18	113.36
1227.2	93.071
1227.23	17.643
1227.25	19.071
1227.27	-5.3571
1227.29	22.643
1227.31	90.143
1227.33	114.64
1227.35	78.071
1227.37	94.857
1227.39	137.79
1227.41	166.71
1227.43	163.71
1227.45	142.71
1227.47	131
1227.49	100.57
1227.51	58.143
1227.53	62.143
1227.55	38.286
1227.57	96
1227.59	175.21
1227.61	171.43
1227.64	134.86
1227.66	74.714
1227.68	66.143
1227.7	93
1227.72	31.571
1227.74	34.571
1227.76	73.429
1227.78	85.429
1227.8	58.429
1227.82	59.357
1227.84	58.429
1227.86	129.64
1227.88	71.929
1227.9	11.929
1227.92	-15.143
1227.94	-6.4286
1227.96	41.786
1227.98	124.71
1228	139.21
1228.02	125.93
1228.05	105.93
1228.07	95.5
1228.09	60.929
1228.11	51.571
1228.13	69.571
1228.15	82.286
1228.17	102.79
1228.19	146.14
1228.21	192
1228.23	160.14
1228.25	165
1228.27	103.29
1228.29	113.57
1228.31	99.071
1228.33	154.57
1228.35	143.21
1228.37	92.071
1228.39	103.93
1228.41	105.86
1228.44	138.07
1228.46	129.57
1228.48	97.214
1228.5	88.286
1228.52	53.786
1228.54	1.1429
1228.56	3.1429
1228.58	6.8571
1228.6	91.143
1228.62	87.071
1228.64	112.57
1228.66	112.64
1228.68	89.429
1228.7	96.929
1228.72	121.14
1228.74	121.93
1228.76	46.143
1228.78	46.714
1228.8	47.071
1228.82	85.857
1228.85	111.64
1228.87	112.36
1228.89	111.93
1228.91	87.571
1228.93	30.214
1228.95	47
1228.97	57.286
1228.99	69.5
1229.01	41.786
1229.03	23.643
1229.05	74.857
1229.07	130
1229.09	121.5
1229.11	123.79
1229.13	91.071
1229.15	121.5
1229.17	117.14
1229.19	105.86
1229.21	76.643
1229.23	131.5
1229.26	128.5
1229.28	124
1229.3	101.93
1229.32	122.21
1229.34	94.5
1229.36	65.714
1229.38	40
1229.4	95.929
1229.42	146.57
1229.44	148.07
1229.46	149.5
1229.48	137.79
1229.5	119.79
1229.52	107.86
1229.54	68.5
1229.56	76.714
1229.58	99.714
1229.6	107.57
1229.62	81.286
1229.65	71.286
1229.67	127
1229.69	140.79
1229.71	104.71
1229.73	47.714
1229.75	33.5
1229.77	85.143
1229.79	66
1229.81	54.071
1229.83	16.286
1229.85	8.4286
1229.87	57.571
1229.89	101.21
1229.91	139.79
1229.93	174.43
1229.95	220.57
1229.97	313.07
1229.99	292.86
1230.01	225.57
1230.04	214.64
1230.06	206.5
1230.08	272.14
1230.1	290.07
1230.12	286.64
1230.14	227.93
1230.16	162.29
1230.18	84.071
1230.2	112.93
1230.22	78.643
1230.24	82.857
1230.26	120.14
1230.28	111.21
1230.3	50.143
1230.32	31.571
1230.34	90.714
1230.36	126.93
1230.38	148.29
1230.4	182.79
1230.42	152.14
1230.45	187
1230.47	137.36
1230.49	57
1230.51	26.929
1230.53	75.286
1230.55	104.21
1230.57	120.07
1230.59	149.57
1230.61	200.64
1230.63	109.71
1230.65	39.786
1230.67	62
1230.69	78.429
1230.71	124.36
1230.73	78.786
1230.75	37.429
1230.77	66.357
1230.79	103.71
1230.81	101
1230.84	67.714
1230.86	30.857
1230.88	46.929
1230.9	88
1230.92	104.64
1230.94	118.5
1230.96	131.29
1230.98	214.57
1231	230.07
1231.02	204.43
1231.04	186
1231.06	211.86
1231.08	214.64
1231.1	202.21
1231.12	178.07
1231.14	123.71
1231.16	84.071
1231.18	45.5
1231.2	15.429
1231.23	30.429
1231.25	61.714
1231.27	101.5
1231.29	149.29
1231.31	136.64
1231.33	109.57
1231.35	112.36
1231.37	144.86
1231.39	144.14
1231.41	148.36
1231.43	168.93
1231.45	185.64
1231.47	178.71
1231.49	58.571
1231.51	61.5
1231.53	96.071
1231.55	65.071
1231.57	44
1231.6	69.143
1231.62	83.857
1231.64	122.64
1231.66	99.286
1231.68	101.93
1231.7	101.29
1231.72	95.214
1231.74	104.5
1231.76	61.643
1231.78	82.5
1231.8	111.29
1231.82	115.14
1231.84	57.929
1231.86	26.571
1231.88	18.857
1231.9	-1.1429
1231.92	-15.071
1231.94	-7.2857
1231.96	44.286
1231.99	105.5
1232.01	62.714
1232.03	42
1232.05	85
1232.07	156.36
1232.09	195.93
1232.11	171.14
1232.13	132
1232.15	103.57
1232.17	61.5
1232.19	90
1232.21	81.429
1232.23	77.071
1232.25	77.929
1232.27	104.14
1232.29	127.79
1232.31	123.14
1232.33	31.571
1232.35	43.5
1232.38	71.714
1232.4	106
1232.42	69.214
1232.44	30.214
1232.46	68.714
1232.48	82.929
1232.5	75.929
1232.52	80.214
1232.54	71.786
1232.56	141.93
1232.58	168.64
1232.6	132.36
1232.62	-5.8571
1232.64	5.1429
1232.66	35.214
1232.68	20.714
1232.7	-10.286
1232.72	20.5
1232.75	89.214
1232.77	76.214
1232.79	-10.643
1232.81	-37.929
1232.83	19.571
1232.85	85.143
1232.87	87.214
1232.89	6
1232.91	-14.786
1232.93	79.286
1232.95	106.79
1232.97	139.14
1232.99	151.64
1233.01	143.07
1233.03	90
1233.05	9.2857
1233.07	-8.5
1233.09	1.4286
1233.11	65.143
1233.14	45.071
1233.16	73.714
1233.18	2.1429
1233.2	-35.714
1233.22	1.7857
1233.24	67.143
1233.26	96.5
1233.28	118.71
1233.3	90.286
1233.32	96.286
1233.34	110.93
1233.36	140.71
1233.38	84.857
1233.4	38.929
1233.42	31.714
1233.44	36.786
1233.46	12.429
1233.48	45.286
1233.51	97.571
1233.53	132.79
1233.55	77.357
1233.57	79.286
1233.59	41.143
1233.61	85.5
1233.63	92.857
1233.65	76.714
1233.67	67.571
1233.69	26.214
1233.71	65.857
1233.73	126.86
1233.75	109.07
1233.77	137.79
1233.79	118.29
1233.81	110.36
1233.83	56.286
1233.85	36.786
1233.88	42.071
1233.9	12.429
1233.92	74.429
1233.94	338
1233.96	808.36
1233.98	1269.1
1234	1689.3
1234.02	1926
1234.04	1835.4
1234.06	1750.8
1234.08	1765.7
1234.1	1762.1
1234.12	1517
1234.14	1108.4
1234.16	780.93
1234.18	565.29
1234.2	374.21
1234.22	244.5
1234.25	215.36
1234.27	217.64
1234.29	189
1234.31	178.36
1234.33	163.14
1234.35	156.57
1234.37	166.71
1234.39	210.21
1234.41	170.43
1234.43	102.57
1234.45	104.36
1234.47	99.071
1234.49	129
1234.51	158.07
1234.53	157.43
1234.55	119.29
1234.57	84.429
1234.59	84.929
1234.62	113.36
1234.64	145.14
1234.66	131.36
1234.68	109.21
1234.7	81.5
1234.72	58.929
1234.74	48.286
1234.76	7.7143
1234.78	51.143
1234.8	56.286
1234.82	93.786
1234.84	152.14
1234.86	165.43
1234.88	95.357
1234.9	63
1234.92	108
1234.94	249.14
1234.96	549.93
1234.99	983.57
1235.01	1352.2
1235.03	1398.4
1235.05	1369.4
1235.07	1502.8
1235.09	1594.2
1235.11	1644
1235.13	1396.5
1235.15	1005.7
1235.17	615.21
1235.19	382.07
1235.21	169.5
1235.23	98.214
1235.25	83.571
1235.27	108.14
1235.29	128.43
1235.31	156.43
1235.33	176.93
1235.36	112.07
1235.38	139.71
1235.4	157.86
1235.42	230.86
1235.44	167.21
1235.46	163.07
1235.48	126.36
1235.5	147.21
1235.52	172.43
1235.54	181.07
1235.56	200.43
1235.58	183.57
1235.6	142.57
1235.62	56
1235.64	16.071
1235.66	11
1235.68	70.929
1235.71	124.14
1235.73	161.86
1235.75	140.93
1235.77	108.36
1235.79	85.857
1235.81	79.929
1235.83	127.43
1235.85	128.43
1235.87	84.714
1235.89	88.571
1235.91	126.71
1235.93	214.86
1235.95	236.79
1235.97	342.29
1235.99	493
1236.01	539.43
1236.03	588
1236.05	573.57
1236.08	536.57
1236.1	514
1236.12	454.57
1236.14	411.86
1236.16	369.29
1236.18	289.21
1236.2	182.29
1236.22	111.71
1236.24	81.429
1236.26	65.286
1236.28	53.786
1236.3	122.14
1236.32	139.5
1236.34	187.93
1236.36	146
1236.38	26.286
1236.4	58.571
1236.43	108.79
1236.45	118.86
1236.47	155
1236.49	169.57
1236.51	155.71
1236.53	99.286
1236.55	74.643
1236.57	105.64
1236.59	134.64
1236.61	127.93
1236.63	88.214
1236.65	87.071
1236.67	74.071
1236.69	61.857
1236.71	37.286
1236.73	20.857
1236.75	59.286
1236.77	91.143
1236.8	111.71
1236.82	71.214
1236.84	74.571
1236.86	48.5
1236.88	-10.286
1236.9	-20.571
1236.92	-28
1236.94	3.1429
1236.96	80.643
1236.98	116.07
1237	179.43
1237.02	163.36
1237.04	131.79
1237.06	157.86
1237.08	172.21
1237.1	206.79
1237.12	223.21
1237.15	197.64
1237.17	148.57
1237.19	140
1237.21	125
1237.23	76.143
1237.25	96.214
1237.27	68.643
1237.29	32.357
1237.31	11.214
1237.33	60
1237.35	57.643
1237.37	89.5
1237.39	82.071
1237.41	123.57
1237.43	144.64
1237.45	137.93
1237.47	118.64
1237.5	83.429
1237.52	116
1237.54	136.79
1237.56	108.64
1237.58	114.5
1237.6	140.71
1237.62	124.79
1237.64	77.857
1237.66	76.214
1237.68	61.857
1237.7	21.214
1237.72	65.286
1237.74	124.14
1237.76	138.71
1237.78	89.857
1237.8	46.214
1237.82	21.071
1237.85	44
1237.87	74.214
1237.89	110.14
1237.91	149.64
1237.93	164.86
1237.95	112.29
1237.97	109.57
1237.99	70.357
1238.01	79.071
1238.03	159.43
1238.05	249.21
1238.07	242.07
1238.09	251.86
1238.11	253.57
1238.13	220.14
1238.15	209.5
1238.17	147.21
1238.2	91.429
1238.22	49.786
1238.24	72.929
1238.26	32.714
1238.28	53
1238.3	119.43
1238.32	114
1238.34	116.64
1238.36	82.571
1238.38	74.357
1238.4	96
1238.42	98.643
1238.44	104.71
1238.46	129.57
1238.48	90.357
1238.5	46.429
1238.52	39
1238.55	47.071
1238.57	127.21
1238.59	171.5
1238.61	190.14
1238.63	139.43
1238.65	106
1238.67	108.36
1238.69	107.64
1238.71	88.929
1238.73	56.857
1238.75	20.643
1238.77	71.143
1238.79	91.429
1238.81	41.643
1238.83	-16.643
1238.85	8.0714
1238.87	32.5
1238.9	93.786
1238.92	175.29
1238.94	123.93
1238.96	26.143
1238.98	20.714
1239	55.214
1239.02	114.64
1239.04	158.07
1239.06	158.86
1239.08	119
1239.1	152.5
1239.12	193.07
1239.14	204
1239.16	204.21
1239.18	129.64
1239.2	47.286
1239.22	14.357
1239.25	-8.7857
1239.27	68.643
1239.29	118.64
1239.31	100.36
1239.33	113
1239.35	142.64
1239.37	180.29
1239.39	127.43
1239.41	60.643
1239.43	52.357
1239.45	-3.8571
1239.47	16.5
1239.49	74
1239.51	121.86
1239.53	72.357
1239.55	46.286
1239.57	49.571
1239.6	37.286
1239.62	74.929
1239.64	47.643
1239.66	27.143
1239.68	72.857
1239.7	82.214
1239.72	1.7143
1239.74	-54.929
1239.76	0.071429
1239.78	9.0714
1239.8	61.786
1239.82	111.93
1239.84	71.357
1239.86	47.071
1239.88	-20.143
1239.9	6.6429
1239.93	28.571
1239.95	59.357
1239.97	86.571
1239.99	139.5
1240.01	87.357
1240.03	48
1240.05	34.143
1240.07	58.429
1240.09	63.429
1240.11	46.357
1240.13	65.143
1240.15	73.429
1240.17	77.714
1240.19	87.857
1240.21	104.79
1240.23	116.07
1240.25	133.86
1240.28	149.43
1240.3	130.86
1240.32	120.79
1240.34	79.357
1240.36	84.429
1240.38	96.714
1240.4	51.286
1240.42	0.14286
1240.44	14.786
1240.46	17.357
1240.48	29.786
1240.5	82.143
1240.52	37.429
1240.54	84.5
1240.56	14.857
1240.58	-42.714
1240.6	-11.071
1240.63	55
1240.65	108.36
1240.67	103.07
1240.69	115.93
1240.71	127.71
1240.73	106
1240.75	50.714
1240.77	-17.571
1240.79	13.571
1240.81	23
1240.83	81.357
1240.85	86.857
[truncated: 39,921 more rows]

## Sheet: Figure 2d
	Tiem (min)	µcal sec-1		Molar ratio	Plot (kcal)	Fit (kcal)
	5	-0.0008296		0.01954		-10.554
	6	-0.00117		0.216	-9.8546	-10.548
	7	-0.00139		0.41436	-10.716	-10.533
	8	-0.00201		0.61463	-10.737	-10.514
	9	-0.00168		0.81681	-10.103	-10.487
	10	-0.00154		1.0209	-10.333	-10.45
	11	-0.00067598		1.2269	-10.253	-10.395
	12	-0.00046513		1.4348	-10.235	-10.311
	13	0.00032573		1.6446	-10.534	-10.171
	14	0.00103		1.8563	-9.8353	-9.916
	15	0.00208		2.0699	-9.9227	-9.3883
	16	0.00153		2.2855	-8.8285	-8.1821
	17	0.0009706		2.5029	-5.2995	-5.7608
	18	0.00073228		2.7222	-2.1993	-3.0152
	19	0.00068396		2.9435	-2.9002	-1.4341
	20	-0.00048436		3.1667	-0.84558	-0.75163
	21	-0.00068196		3.3917	-0.68098	-0.44284
	22	-5.9147e-05		3.6187	-0.54318	-0.28512
	23	-7.6332e-05		3.8476	-0.82933	-0.19545
	24	0.00049648
	25	0.0009693
	26	0.0004528
	27	0.00025695
	28	-6.8895e-05
	29	-0.00079474
	30	-0.00072058
	31	0.00024415
	32	-6.02e-05
	33	0.00010545
	34	0.00059111
	35	0.00037676
	36	-0.00030715
	37	0.00037017
	38	0.00031748
	39	0.0003148
	40	0.00054212
	41	0.00081968
	42	0.00062875
	43	0.00057782
	44	6.689e-05
	45	7.596e-05
	46	-9.494e-05
	47	7.5828e-05
	48	0.0006466
	49	0.00122
	50	0.00139
	51	0.00109
	52	0.00028101
	53	-0.00106
	54	-0.002
	55	-0.00225
	56	-0.00154
	57	-0.00046666
	58	0.00101
	59	0.00184
	60	0.00123
	61	0.00038755
	62	-0.00080811
	63	-0.0025
	64	-0.00321
	65	-0.00378
	66	-0.00394
	67	-0.00438
	68	-0.0044
	69	-0.00497
	70	-0.00537
	71	-0.00526
	72	-0.00502
	73	-0.00417
	74	-0.00417
	75	-0.00354
	76	-0.00366
	77	-0.00354
	78	-0.00444
	79	-0.00473
	80	-0.0049
	81	-0.00611
	82	-0.00595
	83	-0.00597
	84	-0.00615
	85	-0.00642
	86	-0.00567
	87	-0.00531
	88	-0.00463
	89	-0.00377
	90	-0.00283
	91	-0.00185
	92	-0.00278
	93	-0.00261
	94	-0.00242
	95	-0.0029
	96	-0.00436
	97	-0.00377
	98	-0.00329
	99	-0.00391
	100	-0.00401
	101	-0.00317
	102	-0.00355
	103	-0.00402
	104	-0.00356
	105	-0.0025
	106	-0.00134
	107	-0.00081792
	108	-0.00102
	109	-0.0015
	110	-0.00171
	111	-0.00252
	112	-0.0029
	113	-0.00243
	114	-0.00146
	115	-0.0028
	116	-0.00315
	117	-0.00236
	118	-0.00267
	119	-0.00348
	120	-0.0035
	121	-0.0025
	122	-0.00192
	123	-0.00129
	124	0.00031699
	125	0.00059781
	126	-0.00044137
	127	-0.00099055
	128	-0.00136
	129	-0.00226
	130	-0.00173
	131	-0.00209
	132	-0.00231
	133	-0.00235
	134	-0.00153
	135	-0.00104
	136	-0.00043591
	137	-0.00032564
	138	-0.00026537
	139	-0.00052546
	140	-0.00093563
	141	-0.00068581
	142	-0.00138
	143	-0.00185
	144	-0.00222
	145	-0.00159
	146	-0.0019
	147	-0.0019
	148	-0.00098963
	149	-0.00097073
	150	-0.00081213
	151	-0.00012352
	152	0.00137
	153	0.00139
	154	0.00103
	155	-0.00035022
	156	-0.00076239
	157	-0.00128
	158	-0.00165
	159	-0.00128
	160	-0.00052216
	161	0.00034486
	162	0.00094187
	163	0.00147
	164	0.00071575
	165	0.00068204
	166	-0.00040167
	167	-0.00118
	168	-0.0003891
	169	0.00125
	170	0.00183
	171	0.00299
	172	0.00243
	173	0.00065933
	174	-0.00095512
	175	-0.00117
	176	-0.0021
	177	-0.00201
	178	-0.00191
	179	-0.0005024
	180	-0.00051894
	181	0.00034428
	182	-0.00201
	183	-0.01431
	184	-0.03671
	185	-0.06377
	186	-0.09222
	187	-0.1093
	188	-0.10864
	189	-0.09527
	190	-0.07401
	191	-0.0497
	192	-0.033
	193	-0.02397
	194	-0.01922
	195	-0.0159
	196	-0.01511
	197	-0.01606
	198	-0.01605
	199	-0.01505
	200	-0.01448
	201	-0.01343
	202	-0.01074
	203	-0.00958
	204	-0.00919
	205	-0.00867
	206	-0.00872
	207	-0.00908
	208	-0.00928
	209	-0.00829
	210	-0.00817
	211	-0.00709
	212	-0.00587
	213	-0.00476
	214	-0.00422
	215	-0.00304
	216	-0.00316
	217	-0.00298
	218	-0.00218
	219	-0.00216
	220	-0.0035
	221	-0.00284
	222	-0.00313
	223	-0.00372
	224	-0.0027
	225	-0.00145
	226	-0.00172
	227	-0.00142
	228	-0.00149
	229	-0.00243
	230	-0.00225
	231	-0.00179
	232	-0.00205
	233	-0.00161
	234	-0.00121
	235	-0.0009555
	236	-0.00168
	237	-0.00116
	238	-0.00163
	239	-0.00113
	240	-0.00154
	241	-0.00105
	242	-0.00080981
	243	0.00031712
	244	-0.00089596
	245	-0.00067903
	246	-0.00051266
	247	-0.00023818
	248	-0.0003537
	249	0.00051077
	250	0.00059525
	251	0.00082952
	252	0.000332
	253	-0.00020552
	254	-0.00030304
	255	-0.00067056
	256	-0.00128
	257	-0.00061713
	258	-0.00052622
	259	4.4696e-05
	260	-0.00014439
	261	-0.00014347
	262	-0.00101
	263	-3.3497e-05
	264	0.00025642
	265	0.00060634
	266	0.00114
	267	0.0009959
	268	0.00118
	269	0.00083499
	270	0.00129
	271	0.00144
	272	0.00161
	273	0.00079317
	274	-0.00026728
	275	-0.00116
	276	-0.00141
	277	-0.00092856
	278	-0.00060887
	279	-0.00024918
	280	-6.9482e-05
	281	0.00041021
	282	0.00102
	283	0.00143
	284	0.00197
	285	0.00199
	286	0.00177
	287	0.00111
	288	0.00058101
	289	0.00067149
	290	0.00023196
	291	-0.00031756
	292	-0.00051708
	293	-0.00126
	294	-0.00175
	295	-0.00145
	296	-0.00133
	297	-0.0015
	298	-0.00053395
	299	-0.00014353
	300	-0.0001331
	301	-2.6661e-06
	302	-0.00261
	303	-0.01607
	304	-0.03848
	305	-0.06595
	306	-0.09309
	307	-0.11116
	308	-0.1116
	309	-0.09857
	310	-0.07755
	311	-0.05572
	312	-0.03917
	313	-0.02945
	314	-0.02373
	315	-0.02015
	316	-0.01717
	317	-0.01595
	318	-0.01566
	319	-0.01463
	320	-0.01391
	321	-0.0139
	322	-0.01316
	323	-0.01112
	324	-0.01078
	325	-0.01094
	326	-0.01001
	327	-0.00885
	328	-0.00889
	329	-0.0081
	330	-0.00625
	331	-0.00615
	332	-0.00627
	333	-0.00608
	334	-0.00639
	335	-0.00686
	336	-0.00691
	337	-0.00639
	338	-0.00624
	339	-0.00508
	340	-0.00526
	341	-0.00432
	342	-0.00384
	343	-0.00324
	344	-0.00337
	345	-0.00219
	346	-0.00229
	347	-0.00175
	348	-0.00135
	349	-0.00145
	350	-0.00177
	351	-0.0013
	352	-0.00119
	353	-0.00064106
	354	0.00035507
	355	-0.0001284
	356	-0.00036187
	357	-0.00121
	358	-0.00204
	359	-0.0025
	360	-0.00186
	361	-0.00256
	362	-0.00272
	363	-0.00269
	364	-0.00276
	365	-0.00324
	366	-0.0019
	367	-0.00061462
	368	-0.00021543
	369	-5.5715e-05
	370	0.00043537
	371	0.00040645
	372	0.00011754
	373	0.00085862
	374	0.00179
	375	0.00209
	376	0.00145
	377	0.00141
	378	0.0005545
	379	-0.0005118
	380	-0.00059539
	381	6.1031e-05
	382	-0.00062255
	383	-0.00104
	384	-0.00069972
	385	4.9457e-05
	386	-8.1103e-05
	387	0.00029834
	388	0.00074778
	389	0.00030722
	390	-0.00055073
	391	0.00022202
	392	0.00077476
	393	0.0011
	394	0.0018
	395	0.00186
	396	0.00060156
	397	0.00049778
	398	0.00096401
	399	0.00038024
	400	0.00072829
	401	0.0014
	402	0.00086742
	403	0.00037699
	404	0.0012
	405	0.0011
	406	0.00037981
	407	0.00071228
	408	0.00023475
	409	-0.00053279
	410	-0.00047965
	411	-0.00040495
	412	-0.00104
	413	-0.00121
	414	-0.00159
	415	-0.00155
	416	-0.00095944
	417	-0.00050305
	418	-0.00053666
	419	0.00014973
	420	-3.3808e-05
	421	-0.00046599
	422	-0.00192
	423	-0.01231
	424	-0.0332
	425	-0.05943
	426	-0.08707
	427	-0.10679
	428	-0.11028
	429	-0.09899
	430	-0.07952
	431	-0.05818
	432	-0.04225
	433	-0.03256
	434	-0.02652
	435	-0.02349
	436	-0.02086
	437	-0.01878
	438	-0.01709
	439	-0.0161
	440	-0.01552
	441	-0.01536
	442	-0.01504
	443	-0.0149
	444	-0.01551
	445	-0.0136
	446	-0.01169
	447	-0.0105
	448	-0.00948
	449	-0.00833
	450	-0.00885
	451	-0.00797
	452	-0.00714
	453	-0.0063
	454	-0.00498
	455	-0.0044
	456	-0.00463
	457	-0.005
	458	-0.00449
	459	-0.0046
	460	-0.00422
	461	-0.00372
	462	-0.00232
	463	-0.00213
	464	-0.00236
	465	-0.00198
	466	-0.0014
	467	-0.00077746
	468	-0.00013544
	469	0.00023658
	470	6.8606e-05
	471	-0.00075937
	472	-0.00195
	473	-0.00302
	474	-0.00252
	475	-0.00216
	476	-0.00138
	477	-0.00079055
	478	-0.0001397
	479	-0.00010885
	480	0.00016201
	481	0.00039286
	482	-7.679e-05
	483	-0.00026681
	484	-0.00029683
	485	0.00044316
	486	6.3138e-05
	487	-0.00046736
	488	-0.0014
	489	-0.00177
	490	-0.00269
	491	-0.00192
	492	-0.00038319
	493	-0.00020552
	494	0.00014214
	495	-4.0194e-05
	496	-0.00052253
	497	-0.00088517
	498	0.00033105
	499	0.00079727
	500	0.00106
	501	0.00033971
	502	0.00055578
	503	0.00052035
	504	-0.00039508
	505	-0.00066052
	506	-0.00050595
	507	-0.00125
	508	-0.00176
	509	-0.00146
	510	-0.00092315
	511	-0.00034043
	512	-0.0004577
	513	0.00011352
	514	0.00022446
	515	-0.00011459
	516	-0.00017365
	517	0.00075729
	518	0.0002671
	519	0.00071647
	520	0.00097584
	521	0.00136
	522	0.00066457
	523	0.00030304
	524	0.0002509
	525	0.00013876
	526	0.00036662
	527	0.00068448
	528	0.00068156
	529	-0.00024222
	530	0.000124
	531	-0.00057977
	532	-0.00078355
	533	-0.00052797
	534	-0.00038358
	535	-0.00068919
	536	-0.00092479
	537	-0.0016
	538	-0.00158
	539	-0.00111
	540	-0.00107
	541	0.00010113
	542	7.3657e-05
	543	-0.00926
	544	-0.02873
	545	-0.05433
	546	-0.08226
	547	-0.10246
	548	-0.10707
	549	-0.09719
	550	-0.07935
	551	-0.05868
	552	-0.04312
	553	-0.03256
	554	-0.02684
	555	-0.02251
	556	-0.01962
	557	-0.01793
	558	-0.01771
	559	-0.01676
	560	-0.01656
	561	-0.01567
	562	-0.01459
	563	-0.01354
	564	-0.01219
	565	-0.01001
	566	-0.00831
	567	-0.00778
	568	-0.0069
	569	-0.00709
	570	-0.00765
	571	-0.00723
	572	-0.00667
	573	-0.00547
	574	-0.00345
	575	-0.00234
	576	-0.00211
	577	-0.00055692
	578	-0.00077405
	579	-0.00181
	580	-0.00279
	581	-0.00379
	582	-0.00494
	583	-0.00507
	584	-0.00317
	585	-0.00184
	586	-0.00127
	587	-1.7728e-05
	588	9.3524e-05
	589	-0.00062522
	590	-0.00024459
	591	0.00022604
	592	-0.00022333
	593	7.7299e-05
	594	-0.00028207
	595	-0.001
	596	-0.00141
	597	-0.00104
	598	-0.00114
	599	-0.00155
	600	-0.00167
	601	-0.00097171
	602	-0.00068195
	603	-0.00063218
	604	-0.00079241
	605	1.7199e-05
	606	-0.00057328
	607	-0.00098375
	608	-0.00115
	609	-0.00058471
	610	-0.00146
	611	-0.00165
	612	-0.00174
	613	-0.00051695
	614	0.00043248
	615	0.0011
	616	0.00163
	617	0.00161
	618	0.00138
	619	9.0597e-05
	620	-0.00018963
	621	-1.952e-05
	622	-0.00040941
	623	-0.00108
	624	-0.00057919
	625	0.000331
	626	0.00044171
	627	-0.00029759
	628	-0.00123
	629	-0.00112
	630	-0.00109
	631	-0.00107
	632	0.00058764
	633	0.00233
	634	0.0016
	635	0.00026229
	636	0.00057488
	637	0.0005476
	638	0.00027031
	639	0.00119
	640	0.002
	641	0.00154
	642	0.00121
	643	0.00135
	644	0.00052123
	645	6.517e-05
	646	4.9717e-05
	647	-0.00073541
	648	-0.00162
	649	-0.00097566
	650	-0.00092078
	651	-0.00079559
	652	-0.0007001
	653	-0.00064461
	654	-0.00042913
	655	0.00030636
	656	0.00023205
	657	0.00052806
	658	0.00083407
	659	-0.00016993
	660	-0.00010392
	661	-6.7782e-05
	662	-0.00050131
	663	-0.00867
	664	-0.02576
	665	-0.05051
	666	-0.07718
	667	-0.09839
	668	-0.10518
	669	-0.09724
	670	-0.08094
	671	-0.06034
	672	-0.04393
	673	-0.03268
	674	-0.02751
	675	-0.02372
	676	-0.02097
	677	-0.01935
	678	-0.01895
	679	-0.01822
	680	-0.0171
	681	-0.01634
	682	-0.01481
	683	-0.01391
	684	-0.01188
	685	-0.01059
	686	-0.00961
	687	-0.00915
	688	-0.00902
	689	-0.00889
	690	-0.00815
	691	-0.00815
	692	-0.00791
	693	-0.0071
	694	-0.00684
	695	-0.00676
	696	-0.00666
	697	-0.00607
	698	-0.00509
	699	-0.00488
	700	-0.00483
	701	-0.00318
	702	-0.00259
	703	-0.00209
	704	-0.00158
	705	-0.00186
	706	-0.00284
	707	-0.00295
	708	-0.00305
	709	-0.00284
	710	-0.00179
	711	-0.00052799
	712	3.9455e-05
	713	-6.3327e-05
	714	0.00042389
	715	0.00021111
	716	-0.00045168
	717	-0.00085446
	718	-0.00054753
	719	-0.00058063
	720	-0.00061373
	721	-0.00060683
	722	-2.9925e-05
	723	-0.00013333
	724	-0.00111
	725	-0.0013
	726	-0.00142
	727	-0.00204
	728	-0.0017
	729	-0.0006448
	730	0.00028137
	731	0.00021755
	732	0.00013372
	733	-0.00079011
	734	-0.00094394
	735	-0.0012
	736	-0.00074161
	737	-0.00032544
	738	0.00084094
	739	0.0005176
	740	0.00017426
	741	0.00045092
	742	0.00117
	743	0.00087456
	744	0.00063223
	745	0.00107
	746	0.00032756
	747	-0.00017477
	748	-0.00017685
	749	0.00056214
	750	-0.00038887
	751	-8.9886e-05
	752	-8.0899e-05
	753	-0.0002918
	754	-0.00042125
	755	0.00103
	756	0.00205
	757	0.00253
	758	0.00227
	759	0.00254
	760	0.00119
	761	-2.2511e-05
	762	-0.0009003
	763	-0.00124
	764	-0.00213
	765	-0.00119
	766	-0.00099765
	767	-0.00047409
	768	-7.0528e-05
	769	0.00082386
	770	0.00071861
	771	0.0014
	772	0.00151
	773	0.00092285
	774	0.00011818
	775	-0.00076606
	776	-0.00175
	777	-0.0022
	778	-0.00129
	779	-0.00103
	780	-0.00022612
	781	0.00061043
	782	0.00029698
	783	-0.00393
	784	-0.01689
	785	-0.03664
	786	-0.06187
	787	-0.08529
	788	-0.09857
	789	-0.09795
	790	-0.0881
	791	-0.07008
	792	-0.05173
	793	-0.0395
	794	-0.0315
	795	-0.02685
	796	-0.02488
	797	-0.02345
	798	-0.02279
	799	-0.02227
	800	-0.02046
	801	-0.01896
	802	-0.01844
	803	-0.0174
	804	-0.0166
	805	-0.01588
	806	-0.0146
	807	-0.01276
	808	-0.01131
	809	-0.00985
	810	-0.00926
	811	-0.00852
	812	-0.00786
	813	-0.00703
	814	-0.00543
	815	-0.00444
	816	-0.00435
	817	-0.00369
	818	-0.00278
	819	-0.00323
	820	-0.00255
	821	-0.00138
	822	-0.00111
	823	-0.00188
	824	-0.00231
	825	-0.00292
	826	-0.00305
	827	-0.00267
	828	-0.00095022
	829	0.00116
	830	0.00171
	831	0.00251
	832	0.00298
	833	0.0024
	834	0.00103
	835	0.00159
	836	0.0012
	837	0.000679
	838	-0.00013986
	839	1.2857e-06
	840	-0.00068757
	841	-0.00094637
	842	-0.00054518
	843	0.00141
	844	0.0017
	845	0.00196
	846	0.00162
	847	0.00043079
	848	-0.00161
	849	-0.00221
	850	-0.00206
	851	-0.00219
	852	-0.00225
	853	-0.00152
	854	-0.00103
	855	-0.00061005
	856	-0.00109
	857	-0.00082802
	858	-0.00073704
	859	-0.00098605
	860	-0.0012
	861	-0.001
	862	-0.00098338
	863	-0.0017
	864	-0.00181
	865	-0.00129
	866	8.9701e-05
	867	0.00127
	868	0.0023
	869	0.0036
	870	0.00335
	871	0.00281
	872	0.00196
	873	0.00199
	874	0.00188
	875	0.00123
	876	0.00080337
	877	0.00075305
	878	0.00029273
	879	-0.00045759
	880	-0.0001979
	881	0.00016178
	882	0.00013045
	883	-9.0874e-05
	884	-6.22e-05
	885	-0.00014353
	886	6.5149e-05
	887	0.0002525
	888	0.00030967
	889	0.00016684
	890	-0.00014599
	891	-0.00114
	892	-0.00158
	893	-0.00159
	894	-0.00138
	895	-0.00208
	896	-0.00179
	897	-0.00095867
	898	-0.00017568
	899	0.0006473
	900	0.00205
	901	0.00211
	902	0.00098522
	903	-0.00522
	904	-0.02016
	905	-0.04058
	906	-0.0642
	907	-0.08419
	908	-0.09323
	909	-0.09108
	910	-0.08026
	911	-0.06405
	912	-0.05036
	913	-0.04039
	914	-0.03223
	915	-0.02753
	916	-0.02412
	917	-0.02138
	918	-0.02092
	919	-0.02057
	920	-0.02027
	921	-0.01958
	922	-0.01798
	923	-0.01675
	924	-0.01564
	925	-0.01344
	926	-0.01157
	927	-0.01069
	928	-0.0089
	929	-0.0082
	930	-0.00817
	931	-0.00748
	932	-0.00774
	933	-0.00843
	934	-0.00837
	935	-0.00741
	936	-0.0076
	937	-0.00664
	938	-0.00556
	939	-0.00453
	940	-0.00317
	941	-0.00239
	942	-0.00195
	943	-0.00161
	944	-0.00184
	945	-0.0027
	946	-0.0024
	947	-0.00207
	948	-0.00183
	949	-0.00156
	950	-0.00121
	951	-0.00136
	952	-0.00107
	953	-0.00179
	954	-0.00178
	955	-0.00142
	956	-0.00035094
	957	0.00046934
	958	0.00132
	959	0.00098979
	960	0.00036999
	961	-0.00039982
	962	-0.0014
	963	-0.00155
	964	-0.00084912
	965	-0.00097883
	966	-0.0011
	967	-0.00101
	968	-0.00027794
	969	0.00033261
	970	0.00108
	971	0.00051376
	972	0.00055434
	973	0.00081491
	974	0.00054582
	975	5.6813e-05
	976	0.00039781
	977	0.0008388
	978	0.00051979
	979	-0.00019894
	980	0.00039247
	981	0.00094387
	982	0.00086528
	983	0.00038668
	984	-0.00053176
	985	-0.00156
	986	-0.00179
	987	-0.00208
	988	-0.00178
	989	-0.0008033
	990	-0.00040138
	991	-0.00028946
	992	-0.00026754
	993	0.00019438
	994	0.00033647
	995	0.00105
	996	0.0003614
	997	-0.00024613
	998	-0.00070367
	999	-0.0012
	1000	-0.00163
	1001	-0.00101
	1002	-0.00051105
	1003	-0.00085771
	1004	-4.3069e-06
	1005	-0.00036959
	1006	-0.00024488
	1007	9.9841e-05
	1008	0.00073456
	1009	0.00055927
	1010	0.00121
	1011	0.00141
	1012	0.00136
	1013	0.00132
	1014	0.00152
	1015	0.00185
	1016	0.00092069
	1017	0.00015985
	1018	-0.00056099
	1019	-0.00147
	1020	-0.00246
	1021	-0.00161
	1022	-0.00121
	1023	-0.00369
	1024	-0.01453
	1025	-0.03171
	1026	-0.05316
	1027	-0.07237
	1028	-0.08505
	1029	-0.08496
	1030	-0.07655
	1031	-0.06266
	1032	-0.05009
	1033	-0.04073
	1034	-0.03512
	1035	-0.03195
	1036	-0.02944
	1037	-0.02833
	1038	-0.02683
	1039	-0.02577
	1040	-0.0247
	1041	-0.02357
	1042	-0.02025
	1043	-0.01827
	1044	-0.01683
	1045	-0.01515
	1046	-0.014
	1047	-0.01315
	1048	-0.0123
	1049	-0.01049
	1050	-0.00914
	1051	-0.00885
	1052	-0.00905
	1053	-0.00832
	1054	-0.00817
	1055	-0.00774
	1056	-0.00698
	1057	-0.00702
	1058	-0.00731
	1059	-0.00648
	1060	-0.00458
	1061	-0.00213
	1062	-0.00081202
	1063	-0.00014258
	1064	-0.00042314
	1065	-0.00193
	1066	-0.00365
	1067	-0.00372
	1068	-0.0039
	1069	-0.00402
	1070	-0.00314
	1071	-0.00229
	1072	-0.00143
	1073	-0.00121
	1074	-0.00053491
	1075	-0.00084153
	1076	-0.00129
	1077	-0.00266
	1078	-0.00205
	1079	-0.00129
	1080	-0.00092643
	1081	-0.00051077
	1082	0.00021634
	1083	-0.00027655
	1084	-0.00024944
	1085	3.7676e-05
	1086	-0.00028505
	1087	-0.00053615
	1088	-0.00033725
	1089	-0.00028835
	1090	-0.00048945
	1091	-0.00023055
	1092	3.003e-05
	1093	0.00095067
	1094	0.0006213
	1095	0.00089194
	1096	0.00145
	1097	0.00128
	1098	0.00046676
	1099	-4.102e-05
	1100	-9.8802e-05
	1101	-0.00025658
	1102	-0.0001835
	1103	0.00062993
	1104	0.00065336
	1105	-9.3214e-05
	1106	-0.00116
	1107	-0.00091588
	1108	-0.00217
	1109	-0.00234
	1110	-0.00139
	1111	-0.00040898
	1112	-0.00039444
	1113	4.0437e-05
	1114	-0.00032468
	1115	-0.0001398
	1116	-0.00029492
	1117	0.00026023
	1118	0.00097587
	1119	0.00231
	1120	0.00186
	1121	0.00204
	1122	0.00128
	1123	-0.00014508
	1124	-0.00047875
	1125	-8.2417e-05
	1126	-0.00098609
	1127	-0.00047972
	1128	0.00028697
	1129	0.00022365
	1130	-0.00066966
	1131	-0.00043298
	1132	-0.0004763
	1133	-0.00021953
	1134	-0.00091277
	1135	-0.000556
	1136	0.00037076
	1137	-0.00039247
	1138	-0.00095576
	1139	-0.00089906
	1140	-0.00156
	1141	-0.00129
	1142	7.1035e-05
	1143	-0.00225
	1144	-0.01132
	1145	-0.02571
	1146	-0.04492
	1147	-0.06309
	1148	-0.07439
	1149	-0.074
	1150	-0.06622
	1151	-0.05439
	1152	-0.04291
	1153	-0.03424
	1154	-0.03043
	1155	-0.02839
	1156	-0.02721
	1157	-0.02712
	1158	-0.02749
	1159	-0.0274
	1160	-0.0267
	1161	-0.02534
	1162	-0.02318
	1163	-0.0201
	1164	-0.01811
	1165	-0.01635
	1166	-0.01471
	1167	-0.01256
	1168	-0.01163
	1169	-0.0105
	1170	-0.00967
	1171	-0.00944
	1172	-0.00932
	1173	-0.00965
	1174	-0.00941
	1175	-0.009
	1176	-0.00798
	1177	-0.00799
	1178	-0.00703
	1179	-0.00575
	1180	-0.00498
	1181	-0.00487
	1182	-0.00433
	1183	-0.00358
	1184	-0.00342
	1185	-0.00315
	1186	-0.00304
	1187	-0.00334
	1188	-0.00347
	1189	-0.00366
	1190	-0.00306
	1191	-0.00138
	1192	-0.00047151
	1193	-0.00032697
	1194	-0.00048259
	1195	-0.00079839
	1196	-0.00192
	1197	-0.00155
	1198	-0.00114
	1199	-0.00056171
	1200	0.00019213
	1201	0.00046597
	1202	0.00046981
	1203	0.00057364
	1204	0.00052738
	1205	-0.00012917
	1206	-0.00077573
	1207	-0.00071228
	1208	-0.0012
	1209	-0.00111
	1210	-0.0012
	1211	-0.00043937
	1212	-0.00122
	1213	-0.0008233
	1214	-0.00089027
	1215	-0.00051761
	1216	1.5047e-05
	1217	0.00111
	1218	0.00064037
	1219	0.00103
	1220	0.00111
	1221	0.00107
	1222	-0.00012975
	1223	3.2651e-05
	1224	-0.00041495
	1225	-0.00045278
	1226	-0.00141
	1227	-0.00138
	1228	-0.00102
	1229	-0.00107
	1230	-0.00058246
	1231	0.0005294
	1232	0.00103
	1233	0.00043312
	1234	0.00048498
	1235	8.6823e-05
	1236	-0.00080134
	1237	-0.00058951
	1238	0.00011233
	1239	0.00064416
	1240	0.00088606
	1241	0.00129
	1242	0.00128
	1243	0.00080199
	1244	6.3973e-05
	1245	-0.000314
	1246	-0.00057186
	1247	-0.00026972
	1248	0.00024242
	1249	0.00092456
	1250	0.00075671
	1251	0.00056892
	1252	0.00050113
	1253	0.00031334
	1254	3.5549e-05
	1255	-0.00038224
	1256	-0.00105
	1257	-0.00184
	1258	-0.00228
	1259	-0.0025
	1260	-0.00184
	1261	-0.00111
	1262	-0.00013794
	1263	-0.00248
	1264	-0.01128
	1265	-0.02424
	1266	-0.04001
	1267	-0.05547
	1268	-0.06332
	1269	-0.06196
	1270	-0.05541
	1271	-0.04615
	1272	-0.0367
	1273	-0.03199
	1274	-0.02965
	1275	-0.02875
	1276	-0.0275
	1277	-0.02753
	1278	-0.02742
	1279	-0.02733
	1280	-0.02678
	1281	-0.02592
	1282	-0.02508
	1283	-0.02285
	1284	-0.0219
	1285	-0.02121
	1286	-0.01967
	1287	-0.01752
	1288	-0.01621
	1289	-0.01461
	1290	-0.01245
	1291	-0.01181
	1292	-0.01092
	1293	-0.01147
	1294	-0.01036
	1295	-0.00949
	1296	-0.00869
	1297	-0.00835
	1298	-0.00716
	1299	-0.00697
	1300	-0.00676
	1301	-0.00562
	1302	-0.00514
	1303	-0.00491
	1304	-0.00432
	1305	-0.00447
	1306	-0.00449
	1307	-0.00403
	1308	-0.00353
	1309	-0.00311
	1310	-0.00205
	1311	-0.00239
	1312	-0.00302
	1313	-0.00362
	1314	-0.00355
	1315	-0.00344
	1316	-0.00286
	1317	-0.00215
	1318	-0.00079489
	1319	-0.00106
	1320	-0.00215
	1321	-0.00297
	1322	-0.00231
	1323	-0.00215
	1324	-0.00108
	1325	0.00059094
	1326	0.00193
	1327	0.00145
	1328	0.00048835
	1329	-0.0005918
	1330	-0.00090194
	1331	-0.00090208
	1332	-0.00068196
	1333	0.0004293
	1334	0.00080055
	1335	0.00060181
	1336	-0.00016694
	1337	-0.00071557
	1338	-0.00116
	1339	-0.00106
	1340	-0.00162
	1341	-0.00043451
	1342	0.00016825
	1343	4.2556e-05
	1344	-0.00010306
	1345	-0.00024867
	1346	-0.0014
	1347	-0.00121
	1348	-0.00025407
	1349	0.00029205
	1350	0.00107
	1351	0.0006643
	1352	-0.00026958
	1353	-0.00105
	1354	-0.00148
	1355	-0.0014
	1356	-0.00022825
	1357	-0.00018028
	1358	-0.00038117
	1359	0.00074876
	1360	0.00154
	1361	0.00080863
	1362	0.00159
	1363	0.00223
	1364	0.0017
	1365	0.00083344
	1366	0.00108
	1367	0.00084745
	1368	0.00081017
	1369	0.00054434
	1370	0.0006785
	1371	0.00085266
	1372	0.00046683
	1373	3.1432e-05
	1374	0.00064769
	1375	1.3949e-05
	1376	-0.00040979
	1377	-4.3533e-05
	1378	4.2893e-05
	1379	-0.00129
	1380	-0.00144
	1381	-0.00103
	1382	-0.00173
	1383	-0.00304
	1384	-0.00805
	1385	-0.01754
	1386	-0.02993
	1387	-0.04157
	1388	-0.04954
	1389	-0.05056
	1390	-0.0456
	1391	-0.03848
	1392	-0.03098
	1393	-0.02648
	1394	-0.0244
	1395	-0.02501
	1396	-0.02502
	1397	-0.02559
	1398	-0.02594
	1399	-0.02734
	1400	-0.02665
	1401	-0.02627
	1402	-0.0254
	1403	-0.02407
	1404	-0.02214
	1405	-0.02094
	1406	-0.01991
	1407	-0.01949
	1408	-0.01972
	1409	-0.01879
	1410	-0.01776
	1411	-0.01554
	1412	-0.01429
	1413	-0.01268
	1414	-0.01196
	1415	-0.01136
	1416	-0.01127
	1417	-0.01039
	1418	-0.00963
	1419	-0.00842
	1420	-0.0068
	1421	-0.00552
	1422	-0.00416
	1423	-0.00375
	1424	-0.00251
	1425	-0.00293
	1426	-0.00383
	1427	-0.00428
	1428	-0.00359
	1429	-0.00421
	1430	-0.00288
	1431	-0.00138
	1432	-0.00051134
	1433	-0.00054451
	1434	0.00046233
	1435	0.00058903
	1436	0.00021569
	1437	0.00024235
	1438	0.000799
	1439	0.00039566
	1440	0.0002021
	1441	0.00081839
	1442	0.0021
	1443	0.0025
	1444	0.00178
	1445	0.00226
	1446	0.00256
	1447	0.00204
	1448	0.00162
	1449	0.00245
	1450	0.0009017
	1451	-0.00041331
	1452	-0.00161
	1453	-0.002
	1454	-0.00254
	1455	-0.00158
	1456	-0.00044951
	1457	0.00092455
	1458	0.00155
	1459	0.00166
	1460	0.00121
	1461	-9.0481e-05
	1462	-0.00084755
	1463	-0.00149
	1464	-0.00129
	1465	-0.00147
	1466	-0.00045712
	1467	-0.0007855
	1468	-0.00061388
	1469	-0.00080226
	1470	-0.00054064
	1471	-0.00151
	1472	-0.00194
	1473	-0.00148
	1474	-0.00155
	1475	-0.00192
	1476	-0.00102
	1477	-0.00054165
	1478	-0.0007228
	1479	0.00023605
	1480	0.00116
	1481	0.00097325
	1482	0.00184
	1483	0.00146
	1484	0.00015737
	1485	7.5414e-05
	1486	0.00027322
	1487	-2.919e-05
	1488	0.00042839
	1489	0.00153
	1490	0.00102
	1491	0.00020103
	1492	0.0003883
	1493	0.00063557
	1494	-3.7157e-05
	1495	-0.00059989
	1496	-0.0002027
	1497	-2.5766e-05
	1498	-0.00023883
	1499	0.00044811
	1500	0.00175
	1501	0.00217
	1502	0.00225
	1503	0.00151
	1504	-0.00335
	1505	-0.01107
	1506	-0.01959
	1507	-0.02835
	1508	-0.03305
	1509	-0.03125
	1510	-0.02596
	1511	-0.01978
	1512	-0.0141
	1513	-0.01073
	1514	-0.01144
	1515	-0.01347
	1516	-0.01533
	1517	-0.01652
	1518	-0.01836
	1519	-0.01846
	1520	-0.01816
	1521	-0.01743
	1522	-0.0168
	1523	-0.01554
	1524	-0.01478
	1525	-0.01472
	1526	-0.01428
	1527	-0.01392
	1528	-0.01305
	1529	-0.01193
	1530	-0.00978
	1531	-0.00891
	1532	-0.00723
	1533	-0.00709
	1534	-0.00602
	1535	-0.00547
	1536	-0.00403
	1537	-0.00377
	1538	-0.00324
	1539	-0.00458
	1540	-0.00558
	1541	-0.00552
	1542	-0.00513
	1543	-0.00492
	1544	-0.00326
	1545	-0.00097868
	1546	-0.00085498
	1547	-0.0003613
	1548	0.00033202
	1549	-0.00041466
	1550	-0.0019
	1551	-0.00236
	1552	-0.00233
	1553	-0.00113
	1554	0.00082121
	1555	0.00198
	1556	0.00233
	1557	0.00186
	1558	0.00018269
	1559	-0.00124
	1560	-0.00090218
	1561	-2.9621e-05
	1562	0.00044294
	1563	0.00122
	1564	0.00114
	1565	7.9618e-05
	1566	-0.0004782
	1567	-0.00093602
	1568	-0.00104
	1569	-0.00111
	1570	-0.00098045
	1571	-0.00135
	1572	-0.00028685
	1573	-0.00049522
	1574	-1.3804e-05
	1575	-0.00015239
	1576	0.00019902
	1577	-0.00062957
	1578	-0.00090828
	1579	-0.00028725
	1580	3.3769e-05
	1581	-0.00035521
	1582	-0.00083419
	1583	-0.00049323
	1584	-0.00133
	1585	-0.0013
	1586	-0.0003513
	1587	-0.00048065
	1588	-0.00095002
	1589	-0.00109
	1590	-0.00065914
	1591	-0.00118
	1592	-0.00017826
	1593	0.0011
	1594	0.00093282
	1595	0.00050346
	1596	0.00016411
	1597	-0.00020525
	1598	-0.0003246
	1599	0.00038653
	1600	0.00072779
	1601	0.00177
	1602	0.00175
	1603	0.00145
	1604	0.00135
	1605	0.00105
	1606	0.00069749
	1607	0.00135
	1608	0.00052163
	1609	0.00030407
	1610	0.00054678
	1611	0.0002795
	1612	-0.00047779
	1613	-0.00054507
	1614	-0.00054223
	1615	-0.00076924
	1616	-0.00094624
	1617	-0.00131
	1618	-0.00085024
	1619	-0.00103
	1620	-0.00072417
	1621	-0.00099111
	1622	-0.00067805
	1623	-0.00104
	1624	-0.00371
	1625	-0.00881
	1626	-0.01405
	1627	-0.01911
	1628	-0.02174
	1629	-0.01965
	1630	-0.01566
	1631	-0.01037
	1632	-0.00507
	1633	-0.00214
	1634	-0.00136
	1635	-0.00086909
	1636	-0.00153
	1637	-0.00249
	1638	-0.00297
	1639	-0.00373
	1640	-0.00374
	1641	-0.00362
	1642	-0.0034
	1643	-0.003
	1644	-0.00346
	1645	-0.00407
	1646	-0.00406
	1647	-0.00456
	1648	-0.00409
	1649	-0.003
	1650	-0.00222
	1651	-0.00165
	1652	-0.00095662
	1653	-0.00163
	1654	-0.00177
	1655	-0.0013
	1656	-0.00125
	1657	-0.00082747
	1658	-0.00028584
	1659	-0.00022421
	1660	-0.00068273
	1661	-0.00029156
	1662	0.00011962
	1663	-0.00019921
	1664	-0.00058803
	1665	-0.00102
	1666	-0.00157
	1667	-0.00257
	1668	-0.00235
	1669	-0.00159
	1670	-0.00091373
	1671	-0.00135
	1672	-0.00020358
	1673	-0.00035351
	1674	-0.00112
	1675	-0.00083336
	1676	0.0003061
	1677	-0.00051447
	1678	-0.00114
	1679	-0.0005756
	1680	-0.00191
	1681	-0.00336
	1682	-0.00362
	1683	-0.00289
	1684	-0.00267
	1685	-0.00126
	1686	0.00040574
	1687	0.00144
	1688	0.00099165
	1689	0.00052961
	1690	-0.00083243
	1691	-0.00119
	1692	-0.00171
	1693	-0.00153
	1694	-0.00168
	1695	-0.00157
	1696	-0.00194
	1697	-0.00202
	1698	-0.00196
	1699	-0.0011
	1700	-0.00073377
	1701	-0.00085731
	1702	-0.00114
	1703	-0.00066439
	1704	-0.00108
	1705	-0.00028147
	1706	-0.00025477
	1707	0.00044272
	1708	0.00054022
	1709	0.00064772
	1710	0.00096521
	1711	0.00181
	1712	0.00168
	1713	0.00171
	1714	0.00181
	1715	0.00228
	1716	0.00233
	1717	0.0025
	1718	0.00192
	1719	0.00259
	1720	0.00161
	1721	0.0013
	1722	0.00099723
	1723	0.001
	1724	-0.00050274
	1725	-2.7719e-05
	1726	-4.2702e-05
	1727	0.00010393
	1728	4.1136e-05
	1729	0.00039834
	1730	-0.00104
	1731	-0.00198
	1732	-0.00231
	1733	-0.00205
	1734	-0.00147
	1735	-0.00026223
	1736	0.00071669
	1737	0.00093637
	1738	0.00059685
	1739	-0.00042267
	1740	-0.00081219
	1741	-0.00199
	1742	-0.00311
	1743	-0.00386
	1744	-0.00684
	1745	-0.01187
	1746	-0.01672
	1747	-0.02107
	1748	-0.02299
	1749	-0.02034
	1750	-0.01524
	1751	-0.01002
	1752	-0.00461
	1753	-0.00213
	1754	-0.00142
	1755	-0.00195
	1756	-0.00245
	1757	-0.00385
	1758	-0.00416
	1759	-0.00497
	1760	-0.00671
	1761	-0.00749
	1762	-0.00734
	1763	-0.00718
	1764	-0.00708
	1765	-0.00611
	1766	-0.00513
	1767	-0.00551
	1768	-0.0057
	1769	-0.00491
	1770	-0.00454
	1771	-0.00448
	1772	-0.00319
	1773	-0.00312
	1774	-0.00386
	1775	-0.00429
	1776	-0.00422
	1777	-0.0047
	1778	-0.0045
	1779	-0.00417
	1780	-0.00324
	1781	-0.00319
	1782	-0.00174
	1783	-0.00109
	1784	-0.00011285
	1785	0.00017697
	1786	-0.00041321
	1787	-0.00182
	1788	-0.00204
	1789	-0.00247
	1790	-0.00213
	1791	-0.00154
	1792	-0.00115
	1793	-0.00108
	1794	-0.00042119
	1795	-0.00094052
	1796	-0.00072984
	1797	-0.00048916
	1798	-0.00055847
	1799	-0.00036753
	1800	2.3411e-05
	1801	0.00017435
	1802	0.0005853
	1803	0.00036624
	1804	-0.0004427
	1805	-0.00025162
	1806	-0.00026054
	1807	-0.00065946
	1808	8.1618e-05
	1809	0.0004527
	1810	-0.00040621
	1811	-0.00047512
	1812	-0.00042403
	1813	-0.00063295
	1814	-0.00066189
	1815	0.00048915
	1816	0.00047019
	1817	0.00059123
	1818	0.00050227
	1819	0.00032328
	1820	-0.00061575
	1821	-0.00029477
	1822	-0.00065379
	1823	-0.00116
	1824	-0.00116
	1825	-0.00059095
	1826	-0.00029004
	1827	0.00090088
	1828	0.00148
	1829	0.00049272
	1830	0.00040368
	1831	0.00076465
	1832	1.5615e-05
	1833	0.00012658
	1834	0.00116
	1835	0.00096855
	1836	-0.00020044
	1837	-0.00023944
	1838	-0.00088844
	1839	-0.00129
	1840	-0.0017
	1841	-0.00066558
	1842	-0.00059466
	1843	0.00065627
	1844	0.00149
	1845	0.00224
	1846	0.00083897
	1847	0.00032986
	1848	0.00048074
	1849	0.00072163
	1850	0.00018238
	1851	0.00045309
	1852	0.0004838
	1853	-0.00085549
	1854	-0.00178
	1855	-0.00121
	1856	-0.00044407
	1857	-0.0002838
	1858	-0.00023352
	1859	-0.00013324
	1860	0.00022675
	1861	-0.00037351
	1862	-0.00090376
	1863	-0.00112
	1864	-0.00357
	1865	-0.00852
	1866	-0.01362
	1867	-0.01853
	1868	-0.0208
	1869	-0.01855
	1870	-0.0132
	1871	-0.0071
	1872	-0.00011196
	1873	0.00391
	1874	0.00489
	1875	0.00421
	1876	0.00398
	1877	0.00312
	1878	0.00221
	1879	0.00187
	1880	0.00193
	1881	0.00222
	1882	0.00203
	1883	0.00196
	1884	0.00151
	1885	0.00073956
	1886	-0.00050383
	1887	-0.00132
	1888	-0.00249
	1889	-0.00251
	1890	-0.00264
	1891	-0.00254
	1892	-0.00277
	1893	-0.00193
	1894	-0.00208
	1895	-0.00089832
	1896	-6.3017e-05
	1897	0.00168
	1898	0.00231
	1899	0.00229
	1900	0.0012
	1901	0.00097182
	1902	-0.00071392
	1903	-0.00092966
	1904	-0.0002854
	1905	0.00010885
	1906	0.00025274
	1907	0.00077617
	1908	0.00056959
	1909	-6.6983e-05
	1910	-5.3559e-05
	1911	-0.00016041
	1912	4.215e-05
	1913	-0.00057529
	1914	-0.00074273
	1915	-0.00101
	1916	-0.00043778
	1917	-0.00109
	1918	-0.001
	1919	-0.00083265
	1920	-0.00049094
	1921	-0.00118
	1922	-0.00049818
	1923	-0.00029708
	1924	-3.5981e-05
	1925	8.5117e-05
	1926	-0.00024379
	1927	-0.00047284
	1928	-0.00012191
	1929	0.00021902
	1930	7.9951e-05
	1931	0.00088088
	1932	0.00116
	1933	0.00186
	1934	0.00167
	1935	0.00077582
	1936	-0.00055293
	1937	-0.0012
	1938	-0.00203
	1939	-0.00136
	1940	0.00032428
	1941	0.0013
	1942	0.00155
	1943	0.00188
	1944	0.00084391
	1945	0.00038663
	1946	0.00037935
	1947	0.0016
	1948	0.00144
	1949	0.00212
	1950	0.00183
	1951	0.00148
	1952	0.00067114
	1953	-0.00010451
	1954	-0.00074017
	1955	-0.00040583
	1956	-7.1487e-05
	1957	-0.00062712
	1958	-0.00033268
	1959	-0.00039823
	1960	-0.00112
	1961	-0.00154
	1962	-0.00112
	1963	-0.00064078
	1964	-0.00021664
	1965	0.0001875
	1966	0.00046164
	1967	0.00051579
	1968	9.4319e-06
	1969	-0.00047694
	1970	-0.00097331
	1971	-0.0021
	1972	-0.002
	1973	-0.00094293
	1974	-0.0003799
	1975	0.00011312
	1976	0.00144
	1977	0.00088917
	1978	-0.00055813
	1979	-0.00105
	1980	-0.000703
	1981	-0.00036044
	1982	-0.00019788
	1983	-1.5515e-05
	1984	-0.00187
	1985	-0.00609
	1986	-0.01166
	1987	-0.01599
	1988	-0.01765
	1989	-0.01634
	1990	-0.01239
	1991	-0.00589
	1992	-0.00102
	1993	0.00255
	1994	0.00351
	1995	0.00338
	1996	0.00177
	1997	0.00181
	1998	0.00089487
	1999	0.00176
	2000	0.0022
	2001	0.00314
	2002	0.0031
	2003	0.00297
[truncated: 338 more rows]

## Sheet: Figure 4d
			TDP43	HNRNPM	SRSF9	FUS	SFPQ	ALYREF		TDP43	HNRNPM	SRSF9	FUS	SFPQ	ALYREF
Lot1	Input 5%		923.169	769.228	1048.99	847.699	143.679	848.891									TDP43		HNRNPM		SRSF9		FUS		SFPQ		ALYREF
	Control		1516.33	1737.56	1187.6	2247.42	1569.18	1058.78		1	1	1	1	1	1		NCD	QCD	NCD	QCD	NCD	QCD	NCD	QCD	NCD	QCD	NCD	QCD
	NCD		299.445	187.92	154.165	2011.51	1705.62	1910.38		0.19748	0.108152	0.129812	0.89503	1.08695	1.80432		0.19748	1.236	0.108152	1.0938	0.129812	0.920409	0.89503	1.01423	1.08695	0.856885	1.80432	1.11067
	QCD		1874.19	1900.54	1093.08	2279.4	1344.61	1175.95		1.236	1.0938	0.920409	1.01423	0.856885	1.11067		0.080291	0.901776	0.266376	1.08716	0.154224	1.05858	0.859457	1.01015	0.912437	0.722935	1.60549	1.01307
																	0.073394	0.867184	0.303171	0.826657	0.164982	1.11187	0.569579	1.20408	0.783162	0.861733	1.4724	1.18269
Lot2	Input 5%		1027.66	671.47	886.985	1506.72	235.946	467.478
	Control		2163.69	729.218	746.05	1703.4	972.322	534.626		1	1	1	1	1	1
	NCD		173.725	194.246	115.059	1464	887.183	858.334		0.080291	0.266376	0.154224	0.859457	0.912437	1.60549
	QCD		1951.17	792.778	789.75	1720.7	702.926	541.615		0.901776	1.08716	1.05858	1.01015	0.722935	1.01307
Lot3	Input 5%		981.272	1114.27	1338.51	1890.88	363.796	765.275
	Control		1831.63	1099.3	719.74	1067.25	871.059	840.036		1	1	1	1	1	1
	NCD		134.431	333.274	118.744	607.885	682.18	1236.87		0.073394	0.303171	0.164982	0.569579	0.783162	1.4724
	QCD		1588.36	908.74	800.254	1285.06	750.62	993.499		0.867184	0.826657	1.11187	1.20408	0.861733	1.18269

## Sheet: Figure 5b
		UGGAA76
		None	NCD	QCD
		16.268	0.82748	11.246
		0.42735	0.94937	10.575
		0.15086	0.037115	0.29479
		0.65124	0.21591	5.4686
		0.083397	1.5306	0.23167
		0.058378	0.56697	0.017973
		14.628	0.094293	9.1107
		5.8915	0.041271	11.975
		18.655	0.060207	1.498
		11.769	1.0169	2.8202
		0.77967	0.40891	0.044029
		6.8587	0.10245	0.0073212
		0.011302	0.070669	0.049414
		0.061648	0.31895	20.187
		0.098863	0.64103	8.9851
		0.52032	0.056721	0.1523
		11.011	0.027964	0.022143
		5.6398	0.064329	0.022316
		28.377	0.02023	12
		0.17565	1.7716	7.0608
		0.090416	1.7413	5.8618
		0.099672	0.040928	11.081
		25.655	0.19981	1.9742
		0.0467	3.02	9.7774
			2.5616	2.8802

## Sheet: Figure 5e
	HSAT III						SRSF2
	None	1 µM NCD	2.5 µM NCD	5 µM NCD	5 µM QCD		None	1 µM NCD	2.5 µM NCD	5 µM NCD	5 µM QCD
	2.551	5.483	3.972	1.515	6.169		8.843	28.463	9.68	14.971	26.188
	6.46	7.965	0.251	10.172	7.492		4.424	19.226	11.011	3.891	23.456
	11.526	9.954	0.162	5.001	0.25		35.472	36.87	13.925	13.421	22.984
	7.651	8.17	2.806	0.861	1.3		11.531	37.472	9.877	16.07	15.033
	5.763	10.758	7.009	8.242	14.569		12.568	28.406	16.178	23.409	17.657
	7.071	10.441	2.537	7.816	0.395		14.435	23.455	9.519	2.132	21.304
	7.388	19.852	1.632	0.111	18.535		9.777	60.184	9.149	18.434	15.343
	6.459	17.032	1.716	6.244	19.567		11.821	42.085	11.84	27.041	18.604
	9.621	13.098	3.222	5.388	1.942		10.029	25.624	9.345	19.174	17.528
	6.628	19.467	9.671	2.296	12.957		16.057	29.097	15.175	25.528	18.874
	9.864	20.915	3.555	5.307	9.339		14.112	24.833	5.758	41.4	17.502
	7.174	0.57	0.167	8.748	5.017		11.683	29.379	9.146	23.114	19.451
	18.249	0.297	0.895	2.354	3.2		27.712	26.735	8.065	30.712	14.257
	14.141	0.329	0.977	0.074	5.697		16.442	22.87	8.181	14.415	18.413
	11.928	9.551	2.793	2.25	8.966		14.061	13.822	7.611	20.232	18.635
	2.822	9.709	0.205	2.511	22.705		15.642	20.416	6.921	7.939	17.223
	3.255	5.462	1.697	1.214	2.398		20.163	27.147	8.666	9.539	22.472
	14.888	5.624	3.733	0.385	8.812		18.441	18.864	14.992	8.267	21.905
	9.727	13.322	4.759	1.746	18.216		32.06	18.789	12.626	8.941	16.179
	12.302	7.962	0.154	6.536	8.318		15.768	23.859	6.869	8.478	17.687
	0.8	2.44	0.036	5.01	14.762		12.105	20.1	8.735	14.147	12.309
	8.457	11.013	1.216	3.355	12.42		12.021	21.429	12.767	16.046	23.765
	2.456	3.84	16.291	4.255	0.168		13.467	18.994	14.456	8.044	19.562
	15.288	5.345	14.915	3.036	11.955		21.663	20.446	14.605	10.798	17.776
	12.024	2.009	17.459	3.389	6.385		19.04	20.221	17.847	21.285	27.001
	14.536	9.85	12.913	8.432	12.688		15.65	22.429	22.725	21.199	25.22
	4.722	14.265	1.282	1.749	7.897		15.65	17.754	15.347	31.857	13.507
	14.547	13.406	2.056	5.49	4.166		18.282	25.903	14.833	14.491	11.425
	6.68	13.599	1.27	2.348	10.187		22.652	17.025	13.796	11.034	14.569
	13.727	9.963	3.703	1.398	11.588		26.498	19.668	14.952	14.188	14.076
	16.738	13.633	3.148	3.162	14.221		15.414	28.067	16.206	8.739	12.588
	6.442	15.611	6.745	3.912	9.762		25.766	13.028	30.038	15.081	14.5
	6.163	14.3	2.506	0.875	14.515		14.637	19.419	19.712	10.614	15.946
	6.506	13.464	3.237	1.645	10.195		21.115	19.353	21.789	6.853	17.297
	9.015	7.189	3.508	6.21	3.981		19.548	26.362	14.72	7.606	29.589
	11.016	16.061	4.381	0.397	4.075		17.34	25.581	18.562	11.639	25.663
	12.409	15.789	7.538	1.441	4.851		16.603	28.512	21.637	9.167	26.313
	5.108	16.165	6.399	0.123	12.985		12.752	12.709	17.556	8.461	19.651
	17.78	13.695	8.118	0.216	1.992		23.647	23.99	20.609	8.673	15.33
	15.084	3.952		1.827	11.474		19.926	15.928		11.98	14.308
	11.636	12.819		0.027	9.555		28.621	21.508		7.069	21.661
		3.989		1.863	15.499		23.727	20.517		9.887	22.691
		17.13		0.598	5.607			22.25		14.814	17.448
		10.55		7.462	4.243			22.984		8.999	25.362
				2.546	14.527					6.398	17.852
				0	14.988					12.891	24.639
				2.307	10.34					19.051	18.305
				0.633	13.772					8.822	21.786
				0						8.033
				0						8.922
				2.265						7.334

[truncated: 13 more sheets: Figure 5f, Figure 6b, Figure 6c, Figure 6e, S-Figure 2_UGGAA9, S-Figure 2_UAGAA9, S-Figure 2_UAAAA9, S-Figure 5, S-Figure 6, S-Figure 7, S-Figure 8, S-Figure 10, S-Figure 13]
